# Supplementary material for: The concepts of irreversibility and reversibility in research on anthropogenic environmental changes
Source: PNAS Nexus. 2024 Dec 31;4(1):pgae577. doi: 10.1093/pnasnexus/pgae577 (PMC11740731; doi:10.1093/pnasnexus/pgae577)
Supplement: pgae577_Supplementary_Data [file pgae577_supplementary_data.zip]

Archive with 3 entries (3 files):
- PNASNEXUS-PNASNEXUS-2024-00908RR-s01.pdf
- PNASNEXUS-PNASNEXUS-2024-00908RR-s02.csv
- PNASNEXUS-PNASNEXUS-2024-00908RR-s03.csv
