# Supplementary material for: The concepts of irreversibility and reversibility in research on anthropogenic environmental changes
Source: PNAS Nexus. 2024 Dec 31;4(1):pgae577. doi: 10.1093/pnasnexus/pgae577 (PMC11740731; doi:10.1093/pnasnexus/pgae577)
Supplement: pgae577_Supplementary_Data [file pgae577_supplementary_data.zip › PNASNEXUS-PNASNEXUS-2024-00908RR-s02.csv]

Key	Item Type	Publication Year	Author	Title	Publication Title	ISBN	ISSN	DOI	Url	Abstract Note	Date	Date Added	Date Modified	Access Date	Pages	Num Pages	Issue	Volume	Number Of Volumes	Journal Abbreviation	Short Title	Series	Series Number	Series Text	Series Title	Publisher	Place	Language	Rights	Type	Archive	Archive Location	Library Catalog	Call Number	Extra	Notes	File Attachments	Link Attachments	Manual Tags	Automatic Tags	Editor	Series Editor	Translator	Contributor	Attorney Agent	Book Author	Cast Member	Commenter	Composer
HCTVNR35	journalArticle	2015	Viglizzo, Ernesto F.; Nosetto, Marcelo D.; Jobbágy, Esteban G.; Ricard, M. Florencia; Frank, Federico C.	The ecohydrology of ecosystem transitions: a meta-analysis	Ecohydrology		1936-0592	10.1002/eco.1540	https://onlinelibrary.wiley.com/doi/abs/10.1002/eco.1540	A vast body of literature demonstrated that anthropogenic disturbances such as overgrazing and fire are key drivers of abrupt transition between vegetation types in ecosystems. In this study, we propose that the hydrological context (described in terms of rainfall, evapotranspiration and water yield) is a first-order, primordial determinant of the propensity of ecosystems to undergo transition. T…	2015	2023-04-29 12:20:52	2023-09-24 16:39:06	2023-09-09 12:16:52	911-921		5	8			The ecohydrology of ecosystem transitions							en	Copyright © 2014 John Wiley & Sons, Ltd.				Wiley Online Library		_eprint: https://onlinelibrary.wiley.com/doi/pdf/10.1002/eco.1540		C:\Users\lorin\Zotero\storage\LVMEA38P\Viglizzo et al. - 2015 - The ecohydrology of ecosystem transitions a meta-.pdf; C:\Users\lorin\Zotero\storage\45GXRT7M\eco.html; C:\Users\lorin\Zotero\storage\5EIEUES7\Viglizzo et al. - 2015 - The ecohydrology of ecosystem transitions a meta-.pdf			evapotranspiration; resilience; anthropogenic influence; ecosystems conversion; hierarchical factors; woody encroachment
FUX2S9BG	journalArticle	2017	Weber, Samuel; Beutel, Jan; Faillettaz, Jérome; Hasler, Andreas; Krautblatter, Michael; Vieli, Andreas	Quantifying irreversible movement in steep, fractured bedrock permafrost on Matterhorn (CH)	The Cryosphere		1994-0424	10.5194/tc-11-567-2017	https://tc.copernicus.org/articles/11/567/2017/	Abstract. Understanding rock slope kinematics in steep, fractured bedrock permafrost is a challenging task. Recent laboratory studies have provided enhanced understanding of rock fatigue and fracturing in cold environments but were not successfully confirmed by field studies. This study presents a unique time series of fracture kinematics, rock temperatures and environmental conditions at 3500 m …	2017-02-16	2023-09-10 22:14:01	2023-09-24 16:38:00	2023-09-10 22:14:01	567-583		1	11		The Cryosphere								en					DOI.org (Crossref)				C:\Users\lorin\Zotero\storage\TP4C2755\tc-11-567-2017.pdf
PYADS5DH	journalArticle	2020	Swingedouw, Didier; Ifejika Speranza, Chinwe; Bartsch, Annett; Durand, Gael; Jamet, Cedric; Beaugrand, Gregory; Conversi, Alessandra	Early Warning from Space for a Few Key Tipping Points in Physical, Biological, and Social-Ecological Systems	Surveys in Geophysics		1573-0956	10.1007/s10712-020-09604-6	https://doi.org/10.1007/s10712-020-09604-6	In this review paper, we explore latest results concerning a few key tipping elements of the Earth system in the ocean, cryosphere, and land realms, namely the Atlantic overturning circulation and the subpolar gyre system, the marine ecosystems, the permafrost, the Greenland and Antarctic ice sheets, and in terrestrial resource use systems. All these different tipping elements share common charac…	2020-11-01	2023-09-23 21:50:00	2023-09-24 16:24:29	2023-09-23 21:50:00	1237-1284		6	41		Surv Geophys								en					Springer Link				C:\Users\lorin\Zotero\storage\5S6PZMB5\Swingedouw et al. - 2020 - Early Warning from Space for a Few Key Tipping Poi.pdf			Land use; Early warning; Permafrost; Tipping point; Marine biology; Remote sensing; Bifurcation; Atlantic; Climate dynamics; Earth observation; Terrestrial resource use; Tipping element; AMOC; Antarctic and Greenland ice sheets; SPG
ITJRMR54	journalArticle	2021	Rosier, Sebastian H. R.; Reese, Ronja; Donges, Jonathan F.; De Rydt, Jan; Gudmundsson, G. Hilmar; Winkelmann, Ricarda	The tipping points and early warning indicators for Pine Island Glacier, West Antarctica	The Cryosphere		1994-0416	10.5194/tc-15-1501-2021	https://tc.copernicus.org/articles/15/1501/2021/	Mass loss from the Antarctic Ice Sheet is the main source of uncertainty in projections of future sea-level rise, with important implications for coastal regions worldwide. Central to ongoing and future changes is the marine ice sheet instability: once a critical threshold, or tipping point, is crossed, ice internal dynamics can drive a self-sustaining retreat committing a glacier to irreversible…	2021-03-25	2023-09-23 22:35:09	2023-09-23 22:35:09	2023-09-23 22:35:09	1501-1516		3	15										English					Copernicus Online Journals		Publisher: Copernicus GmbH		C:\Users\lorin\Zotero\storage\2PALALK8\Rosier et al. - 2021 - The tipping points and early warning indicators fo.pdf
AV2N6J5R	journalArticle	2008	Bragazza, Luca	A climatic threshold triggers the die-off of peat mosses during an extreme heat wave	Global Change Biology		1365-2486	10.1111/j.1365-2486.2008.01699.x	https://onlinelibrary.wiley.com/doi/abs/10.1111/j.1365-2486.2008.01699.x	Heat waves, which are projected to be more frequent and intense in a warmer climate, could become a serious threat to plants that rely on water surplus availability, such as bryophytes. Here, I take the advantage of the European summer 2003 climate anomaly to assess the impact of an extreme heat wave on peat mosses of the genus Sphagnum, a group of bryophytes forming the bulk of living and dead b…	2008	2023-09-23 22:29:36	2023-09-23 22:29:36	2023-09-23 22:29:36	2688-2695		11	14										en	© 2008 The Author. Journal compilation © 2008 Blackwell Publishing Ltd				Wiley Online Library		_eprint: https://onlinelibrary.wiley.com/doi/pdf/10.1111/j.1365-2486.2008.01699.x					drought; heat wave; water stress; climate warming; Sphagnum; bogs; Italian Alps; moss desiccation
FSANRRUC	journalArticle	2020	Fischer, Samantha; Henderson, Darcy C.; Koper, Nicola	A resilient system: North American mixed-grass prairie responds rapidly to livestock exclusion	Biological Conservation		0006-3207	10.1016/j.biocon.2020.108453	https://www.sciencedirect.com/science/article/pii/S0006320719313941	Grasslands are the most threatened terrestrial ecosystem in the world, and as their extent declines so does the abundance of species that depend on them. Periodic resting of rangelands could be used to manipulate plant cover and create wildlife habitat, but its effects may vary with prior grazing intensity. Using a large-scale manipulative grazing experiment conducted from 2006 to 2014 in Grassla…	2020-03-01	2023-09-23 22:28:20	2023-09-23 22:28:20	2023-09-23 22:28:20	108453			243		Biological Conservation	A resilient system												ScienceDirect							Grassland songbirds; Livestock exclusion; Resting rangeland; Retrogression; State-and-transition models; Stocking rates
CZG863BS	journalArticle	2015	Wang, Z. B.; Van Maren, D. S.; Ding, P. X.; Yang, S. L.; Van Prooijen, B. C.; De Vet, P. L. M.; Winterwerp, J. C.; De Vriend, H. J.; Stive, M. J. F.; He, Q.	Human impacts on morphodynamic thresholds in estuarine systems	Continental Shelf Research		0278-4343	10.1016/j.csr.2015.08.009	https://www.sciencedirect.com/science/article/pii/S0278434315300297	Many estuaries worldwide are modified, primarily driven by economic gain or safety. These works, combined with global climate changes heavily influence the morphologic development of estuaries. In this paper, we analyze the impact of human activities on the morphodynamic developments of the Scheldt Estuary and the Wadden Sea basins in the Netherlands and the Yangtze Estuary in China at various sp…	2015-12-01	2023-09-23 22:25:14	2023-09-23 22:25:14	2023-09-23 22:25:14	174-183			111		Continental Shelf Research		Coastal Seas in a Changing World: Anthropogenic Impact and Environmental Responses											ScienceDirect				C:\Users\lorin\Zotero\storage\LYP7DWJ9\Wang et al. - 2015 - Human impacts on morphodynamic thresholds in estua.pdf; C:\Users\lorin\Zotero\storage\TKWF242E\S0278434315300297.html			Tipping points; Thresholds; Environmental change; Human interference; Morphodynamics; Tidal basins
R5HDV6AF	journalArticle	2015	Vestergård, Mette; Rønn, Regin; Ekelund, Flemming	Above–belowground interactions govern the course and impact of biological invasions	AoB PLANTS		2041-2851	10.1093/aobpla/plv025	https://doi.org/10.1093/aobpla/plv025	Introduction of exotic organisms that subsequently become invasive is considered a serious threat to global biodiversity, and both scientists and nature-conservationists attempt to find explanations and means to meet this challenge. This requires a thorough analysis of the invasion phenomenon in an evolutionary and ecological context; in the case of invasive plants, we must have a major focus on …	2015-01-01	2023-09-23 22:24:06	2023-09-23 22:24:06	2023-09-23 22:24:06	plv025			7		AoB PLANTS													Silverchair				C:\Users\lorin\Zotero\storage\DW8UD4FZ\Vestergård et al. - 2015 - Above–belowground interactions govern the course a.pdf; C:\Users\lorin\Zotero\storage\ALZT8VLB\200428.html
B5UF5L23	journalArticle	2000	Van De Koppel, Johan; Rietkerk, Max	Herbivore regulation and irreversible vegetation change in semi-arid grazing systems	Oikos		1600-0706	10.1034/j.1600-0706.2000.900205.x	https://onlinelibrary.wiley.com/doi/abs/10.1034/j.1600-0706.2000.900205.x	Models made to explain sudden and irreversible vegetation shifts in semi-arid grasslands typically assume that herbivore density is independent of the state of the vegetation, e.g., under the control of humans. We relax this assumption and investigate the mathematical implications of vegetation-regulated herbivore population dynamics. We show that irreversible vegetation change may also occur in …	2000	2023-09-23 22:16:12	2023-09-23 22:16:12	2023-09-23 22:16:12	253-260		2	90										en					Wiley Online Library		_eprint: https://onlinelibrary.wiley.com/doi/pdf/10.1034/j.1600-0706.2000.900205.x		C:\Users\lorin\Zotero\storage\6IGH5WHT\Van De Koppel und Rietkerk - 2000 - Herbivore regulation and irreversible vegetation c.pdf; C:\Users\lorin\Zotero\storage\G5H43Z3N\j.1600-0706.2000.900205.html
KC3CLNGM	journalArticle	2003	Sharp, Ben R.; Whittaker, Robert J.	The irreversible cattle-driven transformation of a seasonally flooded Australian savanna	Journal of Biogeography		1365-2699	10.1046/j.1365-2699.2003.00840.x	https://onlinelibrary.wiley.com/doi/abs/10.1046/j.1365-2699.2003.00840.x	Aim Anecdotal historical and photographic evidence suggests that woody vegetation is increasing dramatically in some northern Australian savanna habitats. Vegetation change in savannas has important implications for pastoral land-use, conservation management, and landscape-scale carbon storage, and informs theoretical debates about ecosystem function. This study seeks to determine the nature, ext…	2003	2023-09-23 22:14:02	2023-09-23 22:14:02	2023-09-23 22:14:01	783-802		5	30										en					Wiley Online Library		_eprint: https://onlinelibrary.wiley.com/doi/pdf/10.1046/j.1365-2699.2003.00840.x					stability; fire; grazing; Northern Territory; Tropical savannas; degradation; vegetation dynamics; transitions; woody plant encroachment; tree–grass interactions
7H75GL2M	journalArticle	2017	Ratajczak, Zak; D'Odorico, Paolo; Collins, Scott L.; Bestelmeyer, Brandon T.; Isbell, Forest I.; Nippert, Jesse B.	The interactive effects of press/pulse intensity and duration on regime shifts at multiple scales	Ecological Monographs		1557-7015	10.1002/ecm.1249	https://onlinelibrary.wiley.com/doi/abs/10.1002/ecm.1249	Regime shifts are difficult-to-reverse transitions that occur when an ecosystem reorganizes around a new set of self-reinforcing feedbacks. Regime shifts are predicted to occur when the intensity of some exogenous driver variable, such as temperature, annual harvest rate, or nutrient addition rate, gradually approaches and crosses a threshold value, initiating a transition to an alternative state…	2017	2023-09-23 22:12:54	2023-09-23 22:12:54	2023-09-23 22:12:53	198-218		2	87										en	© 2017 by the Ecological Society of America				Wiley Online Library		_eprint: https://onlinelibrary.wiley.com/doi/pdf/10.1002/ecm.1249		C:\Users\lorin\Zotero\storage\XWTMXY82\Ratajczak et al. - 2017 - The interactive effects of presspulse intensity a.pdf			extreme events; invasive species; restoration; tipping points; alternative stable states; critical transitions; resilience; catastrophic shifts; bistability; non-equilibrium; transience
BQAINXP9	journalArticle	2015	Dervaux, Julien; Mejean, Annick; Brunet, Philippe	Irreversible collective migration of cyanobacteria in eutrophic conditions	PloS One		1932-6203	10.1371/journal.pone.0120906		In response to natural or anthropocentric pollutions coupled to global climate changes, microorganisms from aquatic environments can suddenly accumulate on water surface. These dense suspensions, known as blooms, are harmful to ecosystems and significantly degrade the quality of water resources. In order to determine the physico-chemical parameters involved in their formation and quantitatively p…	2015	2023-09-23 22:01:26	2023-09-23 22:01:26		e0120906		3	10		PLoS One								eng					PubMed		PMID: 25799424 PMCID: PMC4370732		; C:\Users\lorin\Zotero\storage\NEWLBTVR\Dervaux et al. - 2015 - Irreversible collective migration of cyanobacteria.pdf	http://www.ncbi.nlm.nih.gov/pubmed/25799424		Time Factors; Oxygen; Dose-Response Relationship, Drug; Salts; Biomass; Eutrophication; Light; Flocculation; Hydrodynamics; Movement; Microcystis; Dose-Response Relationship, Radiation; Synechocystis; Extracellular Space
PXF3BCYH	journalArticle	2021	De Faria, Bruno L.; Staal, Arie; Silva, Carlos A.; Martin, Philip A.; Panday, Prajjwal K.; Dantas, Vinicius L.	Climate change and deforestation increase the vulnerability of Amazonian forests to post-fire grass invasion	Global Ecology and Biogeography		1466-8238	10.1111/geb.13388	https://onlinelibrary.wiley.com/doi/abs/10.1111/geb.13388	Aim We aimed to evaluate the vulnerability of the Amazon forest to post-fire grass invasion under present and future climate scenarios. Location Amazon Basin. Time period 1981–2017 and 2070–2099. Major taxa studied Plants. Methods We combined a fire–ecosystem model with remote sensing data and empirically-derived equations to evaluate the effects of a high-intensity fire (i.e., during an extreme …	2021	2023-09-23 22:00:08	2023-09-23 22:00:08	2023-09-23 22:00:07	2368-2381		12	30										en	© 2021 John Wiley & Sons Ltd.				Wiley Online Library		_eprint: https://onlinelibrary.wiley.com/doi/pdf/10.1111/geb.13388					climate change; Amazon; tipping points; regime shifts; grass invasion; grass–fire cycle; savanna–forest boundaries
CEXSXWJ7	journalArticle	2008	Griffiths, Richard A.; Pavajeau, Lissette	Captive Breeding, Reintroduction, and the Conservation of Amphibians	Conservation Biology		0888-8892	10.1111/j.1523-17392008.00967.x	https://www.jstor.org/stable/20183467	The global amphibian crisis has resulted in renewed interest in captive breeding as a conservation tool for amphibians. Although captive breeding and reintroduction are controversial management actions, amphibians possess a number of attributes that make them potentially good models for such programs. We reviewed the extent and effectiveness of captive breeding and reintroduction programs for amp…	2008	2023-09-23 21:54:31	2024-02-08 14:06:25	2023-09-23 21:54:31	852-861		4	22															JSTOR		Publisher: [Wiley, Society for Conservation Biology]		C:\Users\lorin\Zotero\storage\FTKPSWFS\Griffiths und Pavajeau - 2008 - Captive Breeding, Reintroduction, and the Conserva.pdf
VKTWASXJ	journalArticle	2019	Ma, Miaojun; Baskin, Carol C.; Li, Wenjin; Zhao, Yunpeng; Zhao, Yin; Zhao, Liang; Chen, Ning; Du, Guozhen	Seed banks trigger ecological resilience in subalpine meadows abandoned after arable farming on the Tibetan Plateau	Ecological Applications		1939-5582	10.1002/eap.1959	https://onlinelibrary.wiley.com/doi/abs/10.1002/eap.1959	Although long-term agricultural activity frequently decreases biodiversity, it remains unclear whether such biodiversity losses are readily reversible. There is no doubt that the important ecological function of seed bank is ecological memory, but few researchers have explored the role of seed banks in grassland ecosystem resilience and threshold theory. We used a space-for-time subrogation metho…	2019	2023-09-23 21:51:52	2023-09-23 21:51:52	2023-09-23 21:51:52	e01959		7	29										en	© 2019 by the Ecological Society of America				Wiley Online Library		_eprint: https://onlinelibrary.wiley.com/doi/pdf/10.1002/eap.1959					restoration; ecosystem resilience; threshold; alternative stable state; soil seed bank; ecological warning
SZGTCB56	journalArticle	2019	Wu, Sifeng; Liang, Zhongyao; Liu, Yong	Quantifying the risk of irreversible degradation for ecosystems: A probabilistic method based on Bayesian inference	Ecological Indicators		1470-160X	10.1016/j.ecolind.2019.105621	https://www.sciencedirect.com/science/article/pii/S1470160X19306132	Ecosystem degradation is usually abrupt and unexpected shifts in ecosystem states that cannot be easily reversed. Some ecosystems might be subject to high risks of irreversible degradation (RID) because of strong undesirable resilience. In this study, we propose a probabilistic method to quantify RID by measuring the probability of the recovering threshold being unattainable under real world scen…	2019-12-01	2023-09-23 21:48:23	2023-09-23 21:48:23	2023-09-23 21:48:23	105621			107		Ecological Indicators	Quantifying the risk of irreversible degradation for ecosystems												ScienceDirect				C:\Users\lorin\Zotero\storage\DU4MJAEC\Wu et al. - 2019 - Quantifying the risk of irreversible degradation f.pdf; C:\Users\lorin\Zotero\storage\DE5DRWWJ\S1470160X19306132.html			Irreversible degradation; Bayesian inference; Disturbance; Ecosystem resilience; Ecosystem-based management; Spatial heterogeneity
9VTX8NL6	journalArticle	2013	Lenton, Timothy M.	Environmental Tipping Points	Annual Review of Environment and Resources		1543-5938, 1545-2050	10.1146/annurev-environ-102511-084654	https://www.annualreviews.org/doi/10.1146/annurev-environ-102511-084654	Tipping points—where a small perturbation triggers a large response—can occur in many complex environmental systems. They produce abrupt and sometimes irreversible change, are inherently difficult to predict, and thus pose considerable challenges to the occupants and managers of those systems. However, tipping points can also represent opportunities. Here, different mathematical types of tipping …	2013-10-17	2023-09-23 21:39:40	2023-09-23 21:39:40	2023-09-23 21:39:40	1-29		1	38		Annu. Rev. Environ. Resour.								en					DOI.org (Crossref)				C:\Users\lorin\Zotero\storage\3FJCU3PU\Lenton - 2013 - Environmental Tipping Points.pdf
R48SRGSA	journalArticle	2006	Yin, Jianjun; Schlesinger, Michael E.; Andronova, Natasha G.; Malyshev, Sergey; Li, Bin	Is a shutdown of the thermohaline circulation irreversible?	Journal of Geophysical Research: Atmospheres		2156-2202	10.1029/2005JD006562	https://onlinelibrary.wiley.com/doi/abs/10.1029/2005JD006562	The Atlantic thermohaline circulation (THC) plays a vital role in explaining past abrupt climate changes and in maintaining the current climate. Its remarkable nonlinear dynamics, first demonstrated by H. M. Stommel, have been supported by various types of climate models. This has led to severe concerns that global warming may shut down the THC irreversibly, with consequent catastrophic climate c…	2006	2023-09-17 20:58:28	2023-09-17 20:58:28	2023-09-17 20:58:28			D12	111										en	Copyright 2006 by the American Geophysical Union.				Wiley Online Library		_eprint: https://agupubs.onlinelibrary.wiley.com/doi/pdf/10.1029/2005JD006562		C:\Users\lorin\Zotero\storage\99INHLRL\Yin et al. - 2006 - Is a shutdown of the thermohaline circulation irre.pdf; C:\Users\lorin\Zotero\storage\AV8TWQYG\2005JD006562.html			irreversibility; reversibility; thermohaline circulation
E4PPE5KN	journalArticle	2018	Notebaert, Bastiaan; Broothaerts, Nils; Verstraeten, Gert	Evidence of anthropogenic tipping points in fluvial dynamics in Europe	Global and Planetary Change		0921-8181	10.1016/j.gloplacha.2018.02.008	https://www.sciencedirect.com/science/article/pii/S0921818116304180	In this study the occurrence of thresholds in fluvial style changes during the Holocene are discussed for three different catchments: the Dijle and Amblève catchments (Belgium) and the Valdaine Region (France). We consider tipping points to be a specific type of threshold, defined as relatively rapid and irreversible changes in the system. Field data demonstrate that fluvial style has varied in a…	2018-05-01	2023-09-12 21:31:52	2023-09-12 21:31:52	2023-09-12 21:31:52	27-38			164		Global and Planetary Change													ScienceDirect				C:\Users\lorin\Zotero\storage\C5J2IAZX\Notebaert et al. - 2018 - Evidence of anthropogenic tipping points in fluvia.pdf; C:\Users\lorin\Zotero\storage\KI6EE3U8\S0921818116304180.html			Rivers; Tipping points; Land use change; Holocene; Fluvial style; Human impact
2RVHRUQ5	journalArticle	2015	Hutchins, David A.; Walworth, Nathan G.; Webb, Eric A.; Saito, Mak A.; Moran, Dawn; McIlvin, Matthew R.; Gale, Jasmine; Fu, Fei-Xue	Irreversibly increased nitrogen fixation in Trichodesmium experimentally adapted to elevated carbon dioxide	Nature Communications		2041-1723	10.1038/ncomms9155	https://www.nature.com/articles/ncomms9155	Nitrogen fixation rates of the globally distributed, biogeochemically important marine cyanobacterium Trichodesmium increase under high carbon dioxide (CO2) levels in short-term studies due to physiological plasticity. However, its long-term adaptive responses to ongoing anthropogenic CO2 increases are unknown. Here we show that experimental evolution under extended selection at projected future …	2015-09-01	2023-09-12 16:24:09	2023-09-12 16:24:09	2023-09-12 16:24:09	8155		1	6		Nat Commun								en	2015 The Author(s)				www.nature.com		Number: 1 Publisher: Nature Publishing Group		C:\Users\lorin\Zotero\storage\SVIZYQE8\Hutchins et al. - 2015 - Irreversibly increased nitrogen fixation in Tricho.pdf			Marine biology; Evolutionary ecology
HF7LNZ79	journalArticle	2020	Gregory, Jonathan M.; George, Steven E.; Smith, Robin S.	Large and irreversible future decline of the Greenland ice sheet	The Cryosphere		1994-0416	10.5194/tc-14-4299-2020	https://tc.copernicus.org/articles/14/4299/2020/	We have studied the evolution of the Greenland ice sheet under a range of constant climates typical of those projected for the end of the present century using a dynamical ice sheet model (Glimmer) coupled to an atmosphere general circulation model (FAMOUS–ice AGCM). The ice sheet surface mass balance (SMB) is simulated within the AGCM by a multilayer snow scheme from snowfall and surface energy …	2020-12-01	2023-09-12 15:54:39	2023-09-12 15:54:39	2023-09-12 15:54:39	4299-4322		12	14										English					Copernicus Online Journals		Publisher: Copernicus GmbH		C:\Users\lorin\Zotero\storage\KVZ4UKUH\Gregory et al. - 2020 - Large and irreversible future decline of the Green.pdf
VYILW2SB	journalArticle	2019	Fardeeva, M. B.; Chizhikova, N. A.	Features of Spatial and Temporal Dynamics of Tuberous Orchid Populations	Contemporary Problems of Ecology		1995-4263	10.1134/S1995425519010062	https://doi.org/10.1134/S1995425519010062	Features of the long-term fluctuation dynamics of populations of tuberous orchids (Neottianthe cucullata and Dactylorhiza incarnata) growing under various phytocenotic and climatic conditions are shown as a result of the functioning of a mechanism providing population stability in a heterogeneous habitat. The capability of the population to occupy microsits with favorable conditions determined by…	2019-01-01	2023-09-12 15:22:32	2023-09-12 15:22:32	2023-09-12 15:22:32	71-82		1	12		Contemp. Probl. Ecol.								en					Springer Link				C:\Users\lorin\Zotero\storage\TIE6RSQA\Fardeeva und Chizhikova - 2019 - Features of Spatial and Temporal Dynamics of Tuber.pdf			fluctuation and irreversible dynamics; microloci; microsites migrations; spatial and temporal structure
X3G9WFAD	journalArticle	2018	Ehlert, Dana; Zickfeld, Kirsten	Irreversible ocean thermal expansion under carbon dioxide removal	Earth System Dynamics		2190-4979	10.5194/esd-9-197-2018	https://esd.copernicus.org/articles/9/197/2018/	In the Paris Agreement in 2015 countries agreed on holding global mean surface air warming to well below 2 °C above pre-industrial levels, but the emission reduction pledges under that agreement are not ambitious enough to meet this target. Therefore, the question arises of whether restoring global warming to this target after exceeding it by artificially removing CO2 from the atmosphere is possi…	2018-03-05	2023-09-12 15:13:33	2023-09-12 15:13:33	2023-09-12 15:13:33	197-210		1	9										English					Copernicus Online Journals		Publisher: Copernicus GmbH		C:\Users\lorin\Zotero\storage\J6W7MQFG\Ehlert und Zickfeld - 2018 - Irreversible ocean thermal expansion under carbon .pdf
ZSN25MED	journalArticle	2008	Charbit, S.; Paillard, D.; Ramstein, G.	Amount of CO2 emissions irreversibly leading to the total melting of Greenland	Geophysical Research Letters		1944-8007	10.1029/2008GL033472	https://onlinelibrary.wiley.com/doi/abs/10.1029/2008GL033472	The long-term response of Greenland to anthropogenic warming is of critical interest for the magnitude of the sea-level rise and for climate-related concerns. To explore its evolution over several millennia we use a climate-ice sheet model forced by a range of CO2 emission scenarios, accounting for the natural removal of anthropogenic CO2 from the atmosphere. Above 3000 GtC, the melting appears i…	2008	2023-09-12 14:19:59	2023-09-12 14:19:59	2023-09-12 14:19:59			12	35										en	Copyright 2008 by the American Geophysical Union.				Wiley Online Library		_eprint: https://onlinelibrary.wiley.com/doi/pdf/10.1029/2008GL033472		C:\Users\lorin\Zotero\storage\T7VTAARW\Charbit et al. - 2008 - Amount of CO2 emissions irreversibly leading to th.pdf; C:\Users\lorin\Zotero\storage\WFM4C2C2\2008GL033472.html			Greenland; anthropogenic CO2 emissions; climate-ice sheet modeling
V3GQHVXT	journalArticle	2013	de Baan, Laura; Mutel, Christopher L.; Curran, Michael; Hellweg, Stefanie; Koellner, Thomas	Land Use in Life Cycle Assessment: Global Characterization Factors Based on Regional and Global Potential Species Extinction	Environmental Science & Technology		0013-936X	10.1021/es400592q	https://doi.org/10.1021/es400592q	Land use is one of the main drivers of biodiversity loss. However, many life cycle assessment studies do not yet assess this effect because of the lack of reliable and operational methods. Here, we present an approach to modeling the impacts of regional land use on plants, mammals, birds, amphibians, and reptiles. Our global analysis calculates the total potential damage caused by all land uses w…	2013-08-20	2023-09-11 19:59:43	2023-09-11 19:59:43	2023-09-11 19:59:43	9281-9290		16	47		Environ. Sci. Technol.	Land Use in Life Cycle Assessment												ACS Publications		Publisher: American Chemical Society		C:\Users\lorin\Zotero\storage\UDFIZAIB\es400592q.html; C:\Users\lorin\Zotero\storage\C3SXYM9M\de Baan et al. - 2013 - Land Use in Life Cycle Assessment Global Characte.pdf
IPTD68HM	journalArticle	2018	Jamsranjav, C.; Reid, R. S.; Fernández-Giménez, M. E.; Tsevlee, A.; Yadamsuren, B.; Heiner, M.	Applying a dryland degradation framework for rangelands: the case of Mongolia	Ecological Applications		1939-5582	10.1002/eap.1684	https://onlinelibrary.wiley.com/doi/abs/10.1002/eap.1684	Livestock-caused rangeland degradation remains a major policy concern globally and the subject of widespread scientific study. This concern persists in part because it is difficult to isolate the effects of livestock from climate and other factors that influence ecosystem conditions. Further, degradation studies seldom use multiple plant and soil indicators linked to a clear definition of and eco…	2018	2023-09-11 16:51:29	2023-09-11 16:51:29	2023-09-11 16:51:29	622-642		3	28			Applying a dryland degradation framework for rangelands							en	© 2018 The Authors Ecological Applications published by Wiley Periodicals, Inc. on behalf of Ecological Society of America.				Wiley Online Library		_eprint: https://onlinelibrary.wiley.com/doi/pdf/10.1002/eap.1684		C:\Users\lorin\Zotero\storage\PIC744TR\Jamsranjav et al. - 2018 - Applying a dryland degradation framework for range.pdf; C:\Users\lorin\Zotero\storage\G5RP3ADG\eap.html			livestock; degradation framework; degradation indicators; rangeland heterogeneity; livestock-use gradient; resilience-based management
ZPBEBWDM	journalArticle	2012	Boucher, O.; Halloran, P. R.; Burke, E. J.; Doutriaux-Boucher, M.; Jones, C. D.; Lowe, J.; Ringer, M. A.; Robertson, E.; Wu, P.	Reversibility in an Earth System model in response to CO2 concentration changes	Environmental Research Letters		1748-9326	10.1088/1748-9326/7/2/024013	https://dx.doi.org/10.1088/1748-9326/7/2/024013	We use the HadGEM2-ES Earth System model to examine the degree of reversibility of a wide range of components of the Earth System under idealized climate change scenarios where the atmospheric CO2 concentration is gradually increased to four times the pre-industrial level and then reduced at a similar rate from several points along this trajectory. While some modelled quantities respond almost im…	2012-05	2023-09-11 15:13:11	2023-09-11 15:13:11	2023-09-11 15:13:11	024013		2	7		Environ. Res. Lett.								en					Institute of Physics		Publisher: IOP Publishing		C:\Users\lorin\Zotero\storage\TJ2P4YK5\Boucher et al. - 2012 - Reversibility in an Earth System model in response.pdf
Y99NRZMX	journalArticle	2015	Botero, Carlos A.; Weissing, Franz J.; Wright, Jonathan; Rubenstein, Dustin R.	Evolutionary tipping points in the capacity to adapt to environmental change	Proceedings of the National Academy of Sciences			10.1073/pnas.1408589111	https://www.pnas.org/doi/abs/10.1073/pnas.1408589111	In an era of rapid climate change, there is a pressing need to understand how organisms will cope with faster and less predictable variation in env...	2015-01-06	2023-09-11 15:09:58	2023-09-11 15:09:58	2023-09-11 15:09:58	184-189		1	112										EN				world	www.pnas.org		Company: National Academy of Sciences Distributor: National Academy of Sciences Institution: National Academy of Sciences Label: National Academy of Sciences Publisher: Proceedings of the National Academy of Sciences		C:\Users\lorin\Zotero\storage\QEG3PTIV\Botero et al. - 2015 - Evolutionary tipping points in the capacity to ada.pdf
V5XKRKN9	journalArticle	2021	Bielski, Christine H.; Scholtz, Rheinhardt; Donovan, Victoria M.; Allen, Craig R.; Twidwell, Dirac	Overcoming an “irreversible” threshold: A 15-year fire experiment	Journal of Environmental Management		0301-4797	10.1016/j.jenvman.2021.112550	https://www.sciencedirect.com/science/article/pii/S0301479721006125	A key pursuit in contemporary ecology is to differentiate regime shifts that are truly irreversible from those that are hysteretic. Many ecological regime shifts have been labeled as irreversible without exploring the full range of variability in stabilizing feedbacks that have the potential to drive an ecological regime shift back towards a desirable ecological regime. Removing fire from grassla…	2021-08-01	2023-09-11 14:56:50	2023-09-11 14:56:50	2023-09-11 14:56:49	112550			291		Journal of Environmental Management	Overcoming an “irreversible” threshold												ScienceDirect				C:\Users\lorin\Zotero\storage\UQCW9LIN\Bielski et al. - 2021 - Overcoming an “irreversible” threshold A 15-year .pdf; C:\Users\lorin\Zotero\storage\IRXIM7WH\S0301479721006125.html			Threshold; Woody plant encroachment; Hysteresis; Regime shift; Disturbance; Invasion
JYX2BLML	journalArticle	2008	Bartsev, Sergey I.; Degermendzhi, Andrey G.; Erokhin, Dmitry V.	Principle of the worst scenario in the modelling past and future of biosphere dynamics	Ecological Modelling		0304-3800	10.1016/j.ecolmodel.2008.03.002	https://www.sciencedirect.com/science/article/pii/S0304380008001361	The “biosphere–climate” system is subjected to different influences (influx of anthropogenic CO2 and pollutants, deforestation, harmful land management, biological species depopulation, etc.). Therefore, the vital question arises: “Can these influences lead to irreversible negative changes in the climate–biosphere system or a global ecological catastrophe?” The possibility of irreversible changes…	2008-08-24	2023-09-11 14:21:09	2023-09-11 14:21:09	2023-09-11 14:21:09	160-171		2	216		Ecological Modelling		Special Issue dedicated to the memory of Yuri Svirezhev											ScienceDirect				C:\Users\lorin\Zotero\storage\RHNLP6JE\Bartsev et al. - 2008 - Principle of the worst scenario in the modelling p.pdf; C:\Users\lorin\Zotero\storage\TGVEJT6Z\S0304380008001361.html			Irreversible biosphere changes; Minimal model of biosphere; The worst scenario principle
9VJG57AN	journalArticle	2017	Bagchi, Sumanta; Singh, Navinder J.; Briske, David D.; Bestelmeyer, Brandon T.; McClaran, Mitchel P.; Murthy, Karthik	Quantifying long-term plant community dynamics with movement models: implications for ecological resilience	Ecological Applications		1939-5582	10.1002/eap.1544	https://onlinelibrary.wiley.com/doi/abs/10.1002/eap.1544	Quantification of rates and patterns of community dynamics is central for understanding the organization and function of ecosystems. These insights may support a greater empirical understanding of ecological resilience, and the application of resilience concepts toward ecosystem management. Distinct types of dynamics in natural communities can be used to interpret and apply resilience concepts, b…	2017	2023-09-11 14:13:11	2023-09-11 14:13:11	2023-09-11 14:13:11	1514-1528		5	27			Quantifying long-term plant community dynamics with movement models							en	© 2017 by the Ecological Society of America				Wiley Online Library		_eprint: https://onlinelibrary.wiley.com/doi/pdf/10.1002/eap.1544		C:\Users\lorin\Zotero\storage\YHQDQESI\Bagchi et al. - 2017 - Quantifying long-term plant community dynamics wit.pdf; C:\Users\lorin\Zotero\storage\8KLSP7SS\eap.html			tipping points; multiple equilibria; time series; vegetation change; long-term monitoring; model selection; parsimony; resilience indicators; nonlinear regression
7KXTUZAP	journalArticle	2011	Armour, K. C.; Eisenman, I.; Blanchard-Wrigglesworth, E.; McCusker, K. E.; Bitz, C. M.	The reversibility of sea ice loss in a state-of-the-art climate model	Geophysical Research Letters		1944-8007	10.1029/2011GL048739	https://onlinelibrary.wiley.com/doi/abs/10.1029/2011GL048739	Rapid Arctic sea ice retreat has fueled speculation about the possibility of threshold (or ‘tipping point’) behavior and irreversible loss of the sea ice cover. We test sea ice reversibility within a state-of-the-art atmosphere–ocean global climate model by increasing atmospheric carbon dioxide until the Arctic Ocean becomes ice-free throughout the year and subsequently decreasing it until the in…	2011	2023-09-11 14:05:38	2023-09-11 14:05:38	2023-09-11 14:05:38			16	38										en	Copyright 2011 by the American Geophysical Union.				Wiley Online Library		_eprint: https://onlinelibrary.wiley.com/doi/pdf/10.1029/2011GL048739		C:\Users\lorin\Zotero\storage\9EBF7F94\Armour et al. - 2011 - The reversibility of sea ice loss in a state-of-th.pdf; C:\Users\lorin\Zotero\storage\TS3I9GFJ\2011GL048739.html			reversibility; sea ice; tipping point
WSKWM5SU	journalArticle	2020	Albrich, Katharina; Rammer, Werner; Seidl, Rupert	Climate change causes critical transitions and irreversible alterations of mountain forests	Global Change Biology		1365-2486	10.1111/gcb.15118	https://onlinelibrary.wiley.com/doi/abs/10.1111/gcb.15118	Mountain forests are at particular risk of climate change impacts due to their temperature limitation and high exposure to warming. At the same time, their complex topography may help to buffer the effects of climate change and create climate refugia. Whether climate change can lead to critical transitions of mountain forest ecosystems and whether such transitions are reversible remain incomplete…	2020	2023-09-11 13:48:58	2023-09-11 13:48:58	2023-09-11 13:48:58	4013-4027		7	26										en	© 2020 The Authors. Global Change Biology published by John Wiley & Sons Ltd				Wiley Online Library		_eprint: https://onlinelibrary.wiley.com/doi/pdf/10.1111/gcb.15118		C:\Users\lorin\Zotero\storage\NDDZ53Z7\Albrich et al. - 2020 - Climate change causes critical transitions and irr.pdf; C:\Users\lorin\Zotero\storage\79ZZUA37\gcb.html			resilience; climate impacts; Alps; forest dynamics; forest simulation model; mountain forest landscape; topographic buffering
DFSFLPVF	journalArticle	1997	Vedyushkin, Mikhail A.	Vegetation response to global warming: The role of hysteresis effect	Water, Air, and Soil Pollution		1573-2932	10.1007/BF02406151	https://doi.org/10.1007/BF02406151	A new approach is proposed for the evaluation of vegetation equilibrium response to global warming. The approach considers the dependence of the position of biome boundaries as significantly multi-valued function of climatic conditions; the reason for the multiplicity may be partly due to capacity of vegetation to change its environment. This result in hysteresis manifestations (threshold and irr…	1997-04-01	2023-09-11 13:45:00	2023-09-11 13:45:00	2023-09-11 13:45:00	1-12		1	95		Water Air Soil Pollut	Vegetation response to global warming							en					Springer Link				C:\Users\lorin\Zotero\storage\YU6PMH8F\Vedyushkin - 1997 - Vegetation response to global warming The role of.pdf			Global Warming; Climate Change Scenario; Climate Scenario; Hysteresis Effect; Vegetation Pattern
KYUZIVDG	journalArticle	2022	Sguotti, Camilla; Bischoff, Aurelia; Conversi, Alessandra; Mazzoldi, Carlotta; Möllmann, Christian; Barausse, Alberto	Stable landings mask irreversible community reorganizations in an overexploited Mediterranean ecosystem	Journal of Animal Ecology		1365-2656	10.1111/1365-2656.13831	https://onlinelibrary.wiley.com/doi/abs/10.1111/1365-2656.13831	Cumulative human pressures and climate change can induce nonlinear discontinuous dynamics in ecosystems, known as regime shifts. Regime shifts typically imply hysteresis, a lacking or delayed system response when pressures are reverted, which can frustrate restoration efforts. Here, we investigate whether the northern Adriatic Sea fish and macroinvertebrate community, as depicted by commercial fi…	2022	2023-09-11 08:50:08	2023-09-11 08:50:08	2023-09-11 08:50:08	2465-2479		12	91										en	© 2022 The Authors. Journal of Animal Ecology published by John Wiley & Sons Ltd on behalf of British Ecological Society.				Wiley Online Library		_eprint: https://besjournals.onlinelibrary.wiley.com/doi/pdf/10.1111/1365-2656.13831		C:\Users\lorin\Zotero\storage\TQIIFZHV\Sguotti et al. - 2022 - Stable landings mask irreversible community reorga.pdf; C:\Users\lorin\Zotero\storage\X5B46MYN\1365-2656.html			resilience; regime shifts; ocean warming; Mediterranean Sea; community changes; fishery management; fishing pressure; stochastic cusp model
S685F89H	journalArticle	2020	Li, Xinru; Zickfeld, Kirsten; Mathesius, Sabine; Kohfeld, Karen; Matthews, J. B. Robin	Irreversibility of Marine Climate Change Impacts Under Carbon Dioxide Removal	Geophysical Research Letters		1944-8007	10.1029/2020GL088507	https://onlinelibrary.wiley.com/doi/abs/10.1029/2020GL088507	Artificial carbon dioxide removal (CDR) from the atmosphere has been proposed as a measure for mitigating climate change and restoring the climate system to a target state after exceedance (“overshoot”). This research investigates to what extent overshoot and subsequent recovery of a given cumulative CO2 emissions level by CDR leaves a legacy in the marine environment using an Earth system model.…	2020	2023-09-11 07:17:18	2023-09-11 07:17:18	2023-09-11 07:17:18	e2020GL088507		17	47										en	©2020. American Geophysical Union. All Rights Reserved.				Wiley Online Library		_eprint: https://onlinelibrary.wiley.com/doi/pdf/10.1029/2020GL088507		C:\Users\lorin\Zotero\storage\KDABTPUR\Li et al. - 2020 - Irreversibility of Marine Climate Change Impacts U.pdf			climate change; Earth system modeling; ocean acidification; carbon dioxide removal; ocean biogeochemistry; overshoot scenarios
UE42GH6B	journalArticle	2010	Yaron, Bruno; Dror, Ishai; Berkowitz, Brian	Contaminant geochemistry—a new perspective	Naturwissenschaften		1432-1904	10.1007/s00114-009-0592-z	https://doi.org/10.1007/s00114-009-0592-z	To date, the field of contaminant geochemistry—which deals with the study of chemical interactions in soil and aquifer environments—has focused mainly on pollutant toxicity, retention, persistence, and transport and/or on remediation of contaminated sites. Alteration of subsurface physicochemical properties by anthropogenic chemicals, which reach the land surface as a result of human activity, ha…	2010-01-01	2023-09-10 22:38:04	2023-09-10 22:38:04	2023-09-10 22:38:03	1-17		1	97		Naturwissenschaften								en					Springer Link				C:\Users\lorin\Zotero\storage\NCIBU6CL\Yaron et al. - 2010 - Contaminant geochemistry—a new perspective.pdf			Global change; Soil; Irreversible changes; Vadose zone; Chemical pollution; Aquifer contamination; Subsurface
DRT9G284	journalArticle	2011	Tietsche, S.; Notz, D.; Jungclaus, J. H.; Marotzke, J.	Recovery mechanisms of Arctic summer sea ice	Geophysical Research Letters		1944-8007	10.1029/2010GL045698	https://onlinelibrary.wiley.com/doi/abs/10.1029/2010GL045698	We examine the recovery of Arctic sea ice from prescribed ice-free summer conditions in simulations of 21st century climate in an atmosphere–ocean general circulation model. We find that ice extent recovers typically within two years. The excess oceanic heat that had built up during the ice-free summer is rapidly returned to the atmosphere during the following autumn and winter, and then leaves t…	2011	2023-09-10 21:27:49	2023-09-10 21:27:49	2023-09-10 21:27:49			2	38										en	Copyright 2011 by the American Geophysical Union.				Wiley Online Library		_eprint: https://agupubs.onlinelibrary.wiley.com/doi/pdf/10.1029/2010GL045698		C:\Users\lorin\Zotero\storage\2CMWDU7R\Tietsche et al. - 2011 - Recovery mechanisms of Arctic summer sea ice.pdf; C:\Users\lorin\Zotero\storage\XLDD7CSJ\2010GL045698.html			sea ice; tipping point; ice-albedo feedback; Arctic energy budget
IUYVLZIW	journalArticle	2018	Steffen, Will; Rockström, Johan; Richardson, Katherine; Lenton, Timothy M.; Folke, Carl; Liverman, Diana; Summerhayes, Colin P.; Barnosky, Anthony D.; Cornell, Sarah E.; Crucifix, Michel; Donges, Jonathan F.; Fetzer, Ingo; Lade, Steven J.; Scheffer, Marten; Winkelmann, Ricarda; Schellnhuber, Hans Joachim	Trajectories of the Earth System in the Anthropocene	Proceedings of the National Academy of Sciences			10.1073/pnas.1810141115	https://www.pnas.org/doi/abs/10.1073/pnas.1810141115	We explore the risk that self-reinforcing feedbacks could push the Earth System toward a planetary threshold that, if crossed, could prevent stabil...	2018-08-14	2023-09-10 19:49:51	2023-09-10 19:49:51	2023-09-10 19:49:51	8252-8259		33	115										EN	Copyright © 2018 the Author(s). Published by PNAS.			world	www-pnas-org.proxy.library.uu.nl		Company: National Academy of Sciences Distributor: National Academy of Sciences Institution: National Academy of Sciences Label: National Academy of Sciences Publisher: Proceedings of the National Academy of Sciences		C:\Users\lorin\Zotero\storage\PNZ7H477\Steffen et al. - 2018 - Trajectories of the Earth System in the Anthropoce.pdf
P4KG6CB4	journalArticle	2009	Solomon, Susan; Plattner, Gian-Kasper; Knutti, Reto; Friedlingstein, Pierre	Irreversible climate change due to carbon dioxide emissions	Proceedings of the National Academy of Sciences			10.1073/pnas.0812721106	https://www.pnas.org/doi/10.1073/pnas.0812721106	The severity of damaging human-induced climate change depends not only on the magnitude of the change but also on the potential for irreversibility. This paper shows that the climate change that takes place due to increases in carbon dioxide concentration is largely irreversible for 1,000 years after emissions stop. Following cessation of emissions, removal of atmospheric carbon dioxide decreases…	2009-02-10	2023-09-10 19:24:26	2023-09-10 19:24:26	2023-09-10 19:24:26	1704-1709		6	106															www-pnas-org.proxy.library.uu.nl (Atypon)		Publisher: Proceedings of the National Academy of Sciences		C:\Users\lorin\Zotero\storage\9L5XYVRQ\Solomon et al. - 2009 - Irreversible climate change due to carbon dioxide .pdf
LM4UVUEH	journalArticle	2021	Siano, Raffaele; Lassudrie, Malwenn; Cuzin, Pierre; Briant, Nicolas; Loizeau, Véronique; Schmidt, Sabine; Ehrhold, Axel; Mertens, Kenneth Neil; Lambert, Clément; Quintric, Laure; Noël, Cyril; Latimier, Marie; Quéré, Julien; Durand, Patrick; Penaud, Aurélie	Sediment archives reveal irreversible shifts in plankton communities after World War II and agricultural pollution	Current Biology		0960-9822	10.1016/j.cub.2021.03.079	https://www.cell.com/current-biology/abstract/S0960-9822(21)00452-8		2021-06-21	2023-09-10 14:06:18	2023-09-10 14:06:18	2023-09-10 14:06:18	2682-2689.e7		12	31		Current Biology								English					www.cell.com		Publisher: Elsevier PMID: 33887182		C:\Users\lorin\Zotero\storage\7XMIUB9C\Siano et al. - 2021 - Sediment archives reveal irreversible shifts in pl.pdf;	http://www.ncbi.nlm.nih.gov/pubmed/33887182		paleoecology; sediment; pollution; dinoflagellates; coastal ecology; community shifts; environmental sedimentary ancient DNA; metabarcoding; protists; sedaDNA; stramenopiles
R9PZZE7D	journalArticle	2022	Sguotti, Camilla; Blöcker, Alexandra M.; Färber, Leonie; Blanz, Benjamin; Cormier, Roland; Diekmann, Rabea; Letschert, Jonas; Rambo, Henrike; Stollberg, Nicole; Stelzenmüller, Vanessa; Stier, Adrian C.; Möllmann, Christian	Irreversibility of regime shifts in the North Sea	Frontiers in Marine Science		2296-7745	https://doi.org/10.3389/fmars.2022.945204	https://www.frontiersin.org/articles/10.3389/fmars.2022.945204	Human impacts can induce ecosystems to cross tipping points and hence unexpected and sudden changes in ecosystem services that are difficult or impossible to reverse. The world´s oceans suffer from cumulative anthropogenic pressures like overexploitation and climate change and are especially vulnerable to such regime shifts. Yet an outstanding question is whether regime changes in marine ecosyste…	2022	2023-09-10 14:01:37	2024-02-08 14:08:15	2023-09-10 14:01:37				9															Frontiers				C:\Users\lorin\Zotero\storage\FTELUSDJ\Sguotti et al. - 2022 - Irreversibility of regime shifts in the North Sea.pdf
CSDMS4VS	journalArticle	2015	Sasaki, Takehiro; Furukawa, Takuya; Iwasaki, Yuichi; Seto, Mayumi; Mori, Akira S.	Perspectives for ecosystem management based on ecosystem resilience and ecological thresholds against multiple and stochastic disturbances	Ecological Indicators		1470-160X	10.1016/j.ecolind.2015.05.019	https://www.sciencedirect.com/science/article/pii/S1470160X15002411	Ecosystem resilience is the inherent ability to absorb various disturbances and reorganize while undergoing state changes to maintain critical functions. When ecosystem resilience is sufficiently degraded by disturbances, ecosystem is exposed at high risk of shifting from a desirable state to an undesirable state. Ecological thresholds represent the points where even small changes in environmenta…	2015-10-01	2023-09-10 13:37:47	2023-09-10 13:37:47	2023-09-10 13:37:47	395-408			57		Ecological Indicators													ScienceDirect							Ecosystem services; Resilience; Irreversibility; Alternative stable states; Response diversity; Ecosystem functioning; Feedback mechanism; Functional redundancy; Press disturbance; Pulse disturbance
KJPVYLMN	journalArticle	2014	Ridley, Jeff K.; Hewitt, Helene T.	A mechanism for lack of sea ice reversibility in the Southern Ocean	Geophysical Research Letters		1944-8007	10.1002/2014GL062167	https://onlinelibrary.wiley.com/doi/abs/10.1002/2014GL062167	We find evidence that ocean processes during global warming may result in irreversible changes to the Antarctic sea ice, whereas the Arctic sea ice changes appear to be reversible. Increased forcing gives rise to strong heat uptake in the Southern Ocean, and existing pathways provide an increased transport of heat to the Weddell Sea. As atmospheric concentrations of CO2 are returned to preindustr…	2014	2023-09-10 13:23:32	2023-09-10 13:23:32	2023-09-10 13:23:32	8404-8410		23	41										en	©2014. American Geophysical Union. All Rights Reserved.				Wiley Online Library		_eprint: https://agupubs.onlinelibrary.wiley.com/doi/pdf/10.1002/2014GL062167		C:\Users\lorin\Zotero\storage\5T4Z6XDJ\Ridley und Hewitt - 2014 - A mechanism for lack of sea ice reversibility in t.pdf; C:\Users\lorin\Zotero\storage\X7ML2EFI\2014GL062167.html			sea ice; oceans; climate dynamics; cryospheric change; global climate models
J8ET8INX	journalArticle	2010	Ridley, Jeff; Gregory, Jonathan M.; Huybrechts, Philippe; Lowe, Jason	Thresholds for irreversible decline of the Greenland ice sheet	Climate Dynamics		1432-0894	10.1007/s00382-009-0646-0	https://doi.org/10.1007/s00382-009-0646-0	The Greenland ice sheet will decline in volume in a warmer climate. If a sufficiently warm climate is maintained for a few thousand years, the ice sheet will be completely melted. This raises the question of whether the decline would be reversible: would the ice sheet regrow if the climate cooled down? To address this question, we conduct a number of experiments using a climate model and a high-r…	2010-11-01	2023-09-10 12:56:29	2023-09-10 12:56:29	2023-09-10 12:56:29	1049-1057		6	35		Clim Dyn								en					Springer Link							Climate change; Greenland; Climate model; Ice sheet
L9UJBHQZ	journalArticle	2006	Quick, Ina; Brunotte, E.	The significance of irreversible changes in natural environmental conditions for the development of geomorphological watercourse models on large rivers: A case study of the Lower Rhine (Germany)						Over the last few years, models and typologies for medium to large watercourses in North Rhine-Westphalia in general, and for the Lower Rhine in particular, have been developed in the Department for Applied Geomorphology and Landscape Research, Institute of Geography, University of Cologne. The focus of research was on abiotic aspects. The first ever inclusive watercourse typology was created for…	2006-01-01	2023-09-10 12:36:37	2023-09-10 12:36:49		245-264			142			The significance of irreversible changes in natural environmental conditions for the development of geomorphological watercourse models on large rivers												ResearchGate					https://www.researchgate.net/publication/293524161_The_significance_of_irreversible_changes_in_natural_environmental_conditions_for_the_development_of_geomorphological_watercourse_models_on_large_rivers_A_case_study_of_the_Lower_Rhine_Germany
UYF4JR89	journalArticle	2018	Ong, Theresa Wei Ying; Vandermeer, John	Multiple hysteretic patterns from elementary population models	Theoretical Ecology		1874-1746	10.1007/s12080-018-0376-1	https://doi.org/10.1007/s12080-018-0376-1	Critical transitions whereby small changes in conditions can cause large and irreversible changes in ecosystem states are a cause of increasing concern in ecology. Here, we focus on the irreversibility of these transitions, formally known as hysteresis. We explore how simple correlations between parameters in Lotka-Volterra predator-prey equations result in a variety of complicated hysteretic pat…	2018-12-01	2023-09-10 11:33:16	2023-09-10 11:33:16	2023-09-10 11:33:16	433-439		4	11		Theor Ecol								en					Springer Link				C:\Users\lorin\Zotero\storage\IRTPFUDM\Ong und Vandermeer - 2018 - Multiple hysteretic patterns from elementary popul.pdf			Complexity; Tipping points; Hysteresis; Critical transitions; Predator-prey models; Unattainable states
3PNCPTWB	journalArticle	2020	O'Keeffe, Paul E.; Wieczorek, Sebastian	Tipping Phenomena and Points of No Return in Ecosystems: Beyond Classical Bifurcations	SIAM Journal on Applied Dynamical Systems			10.1137/19M1242884	https://epubs.siam.org/doi/10.1137/19M1242884	We consider a predator-prey system with nonmonotonic functional response: $p(x)=\frac{mx}{ax^2+bx+1}$. By allowing b to be negative ($b > -2\sqrt a$), p(x) is concave up for small values of x > 0 as it is for the sigmoidal functional response. We show that in this case there exists a Bogdanov--Takens bifurcation point of codimension 3, which acts as an organizing center for the system. We study t…	2020-01	2023-09-10 11:22:50	2023-09-10 11:22:50	2023-09-10 11:22:50	2371-2402		4	19		SIAM J. Appl. Dyn. Syst.	Tipping Phenomena and Points of No Return in Ecosystems												epubs-siam-org.proxy.library.uu.nl (Atypon)		Publisher: Society for Industrial and Applied Mathematics		C:\Users\lorin\Zotero\storage\UPICSD7F\O'Keeffe und Wieczorek - 2020 - Tipping Phenomena and Points of No Return in Ecosy.pdf
GTV5P96K	journalArticle	2009	Notz, Dirk	The future of ice sheets and sea ice: Between reversible retreat and unstoppable loss	Proceedings of the National Academy of Sciences			10.1073/pnas.0902356106	https://www.pnas.org/doi/10.1073/pnas.0902356106	We discuss the existence of cryospheric “tipping points” in the Earth's climate system. Such critical thresholds have been suggested to exist for the disappearance of Arctic sea ice and the retreat of ice sheets: Once these ice masses have shrunk below an anticipated critical extent, the ice–albedo feedback might lead to the irreversible and unstoppable loss of the remaining ice. We here give an …	2009-12-08	2023-09-10 11:15:05	2023-09-10 11:15:05	2023-09-10 11:15:05	20590-20595		49	106			The future of ice sheets and sea ice												www-pnas-org.proxy.library.uu.nl (Atypon)		Publisher: Proceedings of the National Academy of Sciences		C:\Users\lorin\Zotero\storage\YW9CLEUI\Notz - 2009 - The future of ice sheets and sea ice Between reve.pdf
TGM9ZLCG	journalArticle	2021	Munson, Seth M.; Bradford, John B.; Hultine, Kevin R.	An Integrative Ecological Drought Framework to Span Plant Stress to Ecosystem Transformation	Ecosystems		1435-0629	10.1007/s10021-020-00555-y	https://doi.org/10.1007/s10021-020-00555-y	Droughts have increased globally in the twenty-first century and are expected to become more extreme and widespread in the future. Assessments of how drought affects plants and ecosystems lack consistency in scope and methodology, confounding efforts to mechanistically interpret structural and functional impacts and predict future transformations under climate change. To promote integration among…	2021-06-01	2023-09-10 10:41:20	2023-09-10 10:41:20	2023-09-10 10:41:20	739-754		4	24		Ecosystems								en					Springer Link				C:\Users\lorin\Zotero\storage\3J7968KN\Munson et al. - 2021 - An Integrative Ecological Drought Framework to Spa.pdf			Land management; Tipping point; Climate change and extremes; Resistance and resilience; Water availability; Critical threshold, Plant and ecosystem sensitivity
9NGSLHWJ	journalArticle	2011	McNeall, Doug; Halloran, Paul R.; Good, Peter; Betts, Richard A.	Analyzing abrupt and nonlinear climate changes and their impacts	WIREs Climate Change		1757-7799	10.1002/wcc.130	https://onlinelibrary.wiley.com/doi/abs/10.1002/wcc.130	The Earth system shows the tendency to change in nonlinear and sometimes abrupt ways; small changes in external forcing can lead to large and perhaps irreversible changes in outcome. The prospect of crossing important ‘tipping points’ and realizing their impacts poses unique challenges to decision makers within society, hoping to avoid damaging anthropogenic influence on Earth systems. Abrupt and…	2011	2023-09-10 09:47:26	2023-09-10 09:47:26	2023-09-10 09:47:26	663-686		5	2										en	© 2011 Crown copyright				Wiley Online Library		_eprint: https://wires.onlinelibrary.wiley.com/doi/pdf/10.1002/wcc.130		C:\Users\lorin\Zotero\storage\99TQD575\McNeall et al. - 2011 - Analyzing abrupt and nonlinear climate changes and.pdf; C:\Users\lorin\Zotero\storage\U8V9V593\wcc.html
DW6P8EYS	journalArticle	2013	Matthews, H. Damon; Solomon, Susan	Irreversible Does Not Mean Unavoidable	Science			10.1126/science.1236372	https://www.science.org/doi/10.1126/science.1236372		2013-04-26	2023-09-10 09:12:54	2023-09-10 09:12:54	2023-09-10 09:12:53	438-439		6131	340															science.org (Atypon)		Publisher: American Association for the Advancement of Science		C:\Users\lorin\Zotero\storage\796HJI4E\Matthews und Solomon - 2013 - Irreversible Does Not Mean Unavoidable.pdf
PIBBLTWR	journalArticle	2012	Mao, Feng; Richards, Keith	Irreversible river water quality and the concept of the reference condition	Area		0004-0894	10.1111/j.1475-4762.2012.01124	https://www.jstor.org/stable/23358197	In the Water Framework Directive (WFD), 'water quality' now refers to a comprehensive assessment of the state of aquatic ecosystems (whether fluvial or lacustrine), which are evaluated by their deviation from a pre-determined historically-based reference condition. However, the WFD does not consider theoretically whether water quality can be expected to recover to a historical condition; it simpl…	2012	2023-09-10 09:05:16	2024-02-08 14:09:58	2023-09-10 09:05:16	423-431		4	44															JSTOR		Publisher: Wiley
LET2H7M3	journalArticle	2008	Lenton, Timothy M.; Held, Hermann; Kriegler, Elmar; Hall, Jim W.; Lucht, Wolfgang; Rahmstorf, Stefan; Schellnhuber, Hans Joachim	Tipping elements in the Earth's climate system	Proceedings of the National Academy of Sciences			10.1073/pnas.0705414105	https://www.pnas.org/doi/10.1073/pnas.0705414105	The term “tipping point” commonly refers to a critical threshold at which a tiny perturbation can qualitatively alter the state or development of a system. Here we introduce the term “tipping element” to describe large-scale components of the Earth system that may pass a tipping point. We critically evaluate potential policy-relevant tipping elements in the climate system under anthropogenic forc…	2008-02-12	2023-09-10 07:49:21	2023-09-10 07:49:21	2023-09-10 07:49:21	1786-1793		6	105															pnas.org (Atypon)		Publisher: Proceedings of the National Academy of Sciences		C:\Users\lorin\Zotero\storage\CD4VNFKA\Lenton et al. - 2008 - Tipping elements in the Earth's climate system.pdf
9SEQZVPX	bookSection	2018	Lenton, Timothy M.	Can emergency geoengineering really prevent climate tipping points?	Geoengineering our Climate?	978-0-203-48526-2				One broad framing of geoengineering is that it could be used to try to avoid a "climate emergency". The fundamental problems with the "emergency-use" framing of geoengineering are that the parts of the climate system which may pass a tipping point are lagging behind anthropogenic forcing, and that passing a tipping point can lead to irreversible change. As for geoengineering to "avoid reaching a …	2018	2023-09-09 21:47:23	2023-09-09 21:47:23													Routledge									Num Pages: 4
Y5UUGJK5	journalArticle	2012	Lenton, Timothy M.	Arctic Climate Tipping Points	AMBIO		1654-7209	10.1007/s13280-011-0221-x	https://doi.org/10.1007/s13280-011-0221-x	There is widespread concern that anthropogenic global warming will trigger Arctic climate tipping points. The Arctic has a long history of natural, abrupt climate changes, which together with current observations and model projections, can help us to identify which parts of the Arctic climate system might pass future tipping points. Here the climate tipping points are defined, noting that not all…	2012-02-01	2023-09-09 21:16:27	2023-09-09 21:16:27	2023-09-09 21:16:27	10-22		1	41		AMBIO								en					Springer Link				C:\Users\lorin\Zotero\storage\GCFAW2DU\Lenton - 2012 - Arctic Climate Tipping Points.pdf			Arctic; Tipping points; Atlantic thermohaline circulation; Boreal forest; Greenland ice sheet; Sea-ice
Q8FE44FW	bookSection	2013	Lenton, Tim	Tipping Elements from a Global Perspective	Addressing Tipping Points for a Precarious Future	978-0-19-726553-6				Several tipping points in the Earth system could be crossed this century, due to our collective impact on the planet interacting with its natural patterns of variability. This chapter summarizes existing information on the likelihood and impacts of tipping different elements of the Earth system, and uses that information to produce a tentative assessment of the relative risks that they pose. It t…	2013-08-22	2023-09-09 21:06:35	2024-02-08 14:01:54	2023-09-09 21:06:35	0											British Academy							Silverchair		DOI: 10.5871/bacad/9780197265536.003.0002		C:\Users\lorin\Zotero\storage\AQRW6APQ\Lenton - 2013 - Tipping Elements from a Global Perspective.pdf; C:\Users\lorin\Zotero\storage\YTQPPQST\168183833.html				O'Riordan, Timothy; Lenton, Timothy
X2VIM6BD	journalArticle	2020	Kramer, Isaac; Mau, Yair	Soil Degradation Risks Assessed by the SOTE Model for Salinity and Sodicity	Water Resources Research		1944-7973	10.1029/2020WR027456	https://onlinelibrary.wiley.com/doi/abs/10.1029/2020WR027456	Soil salinity and sodicity are serious environmental hazards, with the potential to limit agricultural production and cause destructive soil degradation. These concerns are especially high in dry areas, which often rely on saline and sodic irrigation water to support agriculture. To assess long-term soil degradation risk, we introduce the Salt of the Earth (SOTE) model, which describes the dynami…	2020	2023-09-09 20:34:47	2023-09-09 20:34:47	2023-09-09 20:34:47	e2020WR027456		10	56										en	©2020. American Geophysical Union. All Rights Reserved.				Wiley Online Library		_eprint: https://onlinelibrary.wiley.com/doi/pdf/10.1029/2020WR027456		C:\Users\lorin\Zotero\storage\ZRFNBSEC\Kramer und Mau - 2020 - Soil Degradation Risks Assessed by the SOTE Model .pdf			stochastic dynamics; soil degradation; soil salinity; hydraulic conductivity; degradation risk; sodification
7LE8E6KH	journalArticle	2022	Kim, Soong-Ki; Shin, Jongsoo; An, Soon-Il; Kim, Hyo-Jeong; Im, Nari; Xie, Shang-Ping; Kug, Jong-Seong; Yeh, Sang-Wook	Widespread irreversible changes in surface temperature and precipitation in response to CO2 forcing	Nature Climate Change		1758-6798	10.1038/s41558-022-01452-z	https://www.nature.com/articles/s41558-022-01452-z	Some climate variables do not show the same response to declining atmospheric CO2 concentrations as before the preceding increase. A comprehensive understanding of this hysteresis effect and its regional patterns is, however, lacking. Here we use an Earth system model with an idealized CO2 removal scenario to show that surface temperature and precipitation exhibit globally widespread irreversible…	2022-09	2023-09-09 20:03:59	2023-09-09 20:03:59	2023-09-09 20:03:59	834-840		9	12		Nat. Clim. Chang.								en	2022 The Author(s)				www-nature-com.proxy.library.uu.nl		Number: 9 Publisher: Nature Publishing Group		C:\Users\lorin\Zotero\storage\3WEN8SSS\Kim et al. - 2022 - Widespread irreversible changes in surface tempera.pdf			Climate and Earth system modelling; Attribution
PCHGFZZQ	journalArticle	2022	Armstrong McKay, David I.; Staal, Arie; Abrams, Jesse F.; Winkelmann, Ricarda; Sakschewski, Boris; Loriani, Sina; Fetzer, Ingo; Cornell, Sarah E.; Rockström, Johan; Lenton, Timothy M.	Exceeding 1.5°C global warming could trigger multiple climate tipping points	Science			10.1126/science.abn7950	http://www.science.org/doi/10.1126/science.abn7950		2022-09-09	2023-04-29 12:04:28	2023-04-29 12:04:28	2022-09-10 07:43:02	eabn7950		6611	377															www-science-org.proxy.library.uu.nl (Atypon)		Publisher: American Association for the Advancement of Science		C:\Users\lorin\Zotero\storage\NNQMY38I\Armstrong McKay et al. - 2022 - Exceeding 1.5°C global warming could trigger multi.pdf
78ULFDWK	journalArticle	2015	Schleussner, C.-F.; Divine, D. V.; Donges, J. F.; Miettinen, A.; Donner, R. V.	Indications for a North Atlantic ocean circulation regime shift at the onset of the Little Ice Age	Climate Dynamics		1432-0894	10.1007/s00382-015-2561-x	https://doi.org/10.1007/s00382-015-2561-x	A prominent characteristic of the reconstructed Northern Hemisphere temperature signal over the last millennium is the transition from the Medieval Climate Anomaly to the Little Ice Age (LIA). Here we report indications for a non-linear regime shift in the North Atlantic ocean circulation at the onset of the LIA. Specifically, we apply a novel statistical test based on horizontal visibility graph…	2015-12-01	2023-09-10 13:43:48	2023-09-24 16:23:41	2023-09-10 13:43:48	3623-3633		11	45		Clim Dyn								en					Springer Link				C:\Users\lorin\Zotero\storage\MVSQU8FQ\Schleussner et al. - 2015 - Indications for a North Atlantic ocean circulation.pdf; C:\Users\lorin\Zotero\storage\WN56TFBH\Schleussner et al. - 2015 - Indications for a North Atlantic ocean circulation.pdf			Marine sediments; Horizontal visibility graphs; Little Ice Age; Tipping element; Last millennium; Time series irreversibility; Volcanic forcing
NSAQ82UW	journalArticle	2015	Khishigbayar, J.; Fernández-Giménez, María E.; Angerer, Jay P.; Reid, R. S.; Chantsallkham, J.; Baasandorj, Ya; Zumberelmaa, D.	Mongolian rangelands at a tipping point? Biomass and cover are stable but composition shifts and richness declines after 20 years of grazing and increasing temperatures	Journal of Arid Environments		0140-1963	10.1016/j.jaridenv.2015.01.007	https://www.sciencedirect.com/science/article/pii/S0140196315000087	Mongolian rangelands have experienced warming temperatures and increasing livestock densities over the past 20 years. Remote sensing studies report widespread degradation, but there are no long-term field studies of vegetation responses to shifts in climate and stocking densities. In 2013, we resampled plots originally sampled in 1994–1995 in the desert-steppe, steppe and mountain-steppe, and ana…	2015-04-01	2023-09-12 16:30:41	2023-09-24 16:22:16	2023-09-23 22:31:59	100-112			115		Journal of Arid Environments	Mongolian rangelands at a tipping point?												ScienceDirect				C:\Users\lorin\Zotero\storage\T5A6TBXI\Khishigbayar et al. - 2015 - Mongolian rangelands at a tipping point Biomass a.pdf; C:\Users\lorin\Zotero\storage\5Y7CQGP5\S0140196315000087.html			Resilience; Climate change; Degradation; Ecological threshold; Community-based management; Non-equilibrium rangelands
IDIUS8SR	journalArticle	2021	Heinze, Christoph; Blenckner, Thorsten; Martins, Helena; Rusiecka, Dagmara; Döscher, Ralf; Gehlen, Marion; Gruber, Nicolas; Holland, Elisabeth; Hov, Øystein; Joos, Fortunat; Matthews, John Brian Robin; Rødven, Rolf; Wilson, Simon	The quiet crossing of ocean tipping points	Proceedings of the National Academy of Sciences		0027-8424, 1091-6490	10.1073/pnas.2008478118	https://pnas.org/doi/full/10.1073/pnas.2008478118	Anthropogenic climate change profoundly alters the ocean’s environmental conditions, which, in turn, impact marine ecosystems. Some of these changes are happening fast and may be difficult to reverse. The identification and monitoring of such changes, which also includes tipping points, is an ongoing and emerging research effort. Prevention of negative impacts requires mitigation efforts based on…	2021-03-02	2023-04-29 12:36:50	2023-09-24 16:15:01	2023-04-29 12:36:50	e2008478118		9	118		Proc. Natl. Acad. Sci. U.S.A.								en					DOI.org (Crossref)				C:\Users\lorin\Zotero\storage\VLZWVT3H\Heinze et al. - 2021 - The quiet crossing of ocean tipping points.pdf
F84V4BE5	journalArticle	2017	Grainger, Alan	The prospect of global environmental relativities after an Anthropocene tipping point	Forest Policy and Economics		1389-9341	10.1016/j.forpol.2017.01.008	https://www.sciencedirect.com/science/article/pii/S1389934117300254	While there is vigorous debate on whether the Anthropocene epoch began in 1800, as originally proposed, less attention has been paid to the transition from Stage 2 of the existing three stage chronology, in which carbon dioxide emissions accelerated after 1945, to Stage 3, in which after 2015 acceleration is expected to reach criticality, and the Earth System is predicted to pass through an irrev…	2017-06-01	2023-04-29 12:35:44	2023-09-24 16:13:54	2023-09-09 18:09:04	36-49			79		Forest Policy and Economics		Forest governance in the Anthropocene: a challenge for theory and practice											ScienceDirect				C:\Users\lorin\Zotero\storage\ADNJVNA8\Grainger - 2017 - The prospect of global environmental relativities .pdf; C:\Users\lorin\Zotero\storage\V6HBYPBD\Grainger - 2017 - The prospect of global environmental relativities .pdf; C:\Users\lorin\Zotero\storage\7VIHD569\S1389934117300254.html			Climate change; Tipping point; Environmental transitions; Global change science; Global environmental governance; Temporal ecology
IC4FKFKW	journalArticle	2018	Good, Peter; Bamber, Jonathan; Halladay, Kate; Harper, Anna B; Jackson, Laura C; Kay, Gillian; Kruijt, Bart; Lowe, Jason A; Phillips, Oliver L; Ridley, Jeff; Srokosz, Meric; Turley, Carol; Williamson, Phillip	Recent progress in understanding climate thresholds: Ice sheets, the Atlantic meridional overturning circulation, tropical forests and responses to ocean acidification	Progress in Physical Geography: Earth and Environment		0309-1333	10.1177/0309133317751843	https://doi.org/10.1177/0309133317751843	This article reviews recent scientific progress, relating to four major systems that could exhibit threshold behaviour: ice sheets, the Atlantic meridional overturning circulation (AMOC), tropical forests and ecosystem responses to ocean acidification. The focus is on advances since the Intergovernmental Panel on Climate Change Fifth Assessment Report (IPCC AR5). The most significant developments…	2018-02-01	2023-04-29 12:33:26	2023-09-24 16:13:34	2023-09-09 17:58:50	24-60		1	42			Recent progress in understanding climate thresholds							en					SAGE Journals		Publisher: SAGE Publications Ltd		C:\Users\lorin\Zotero\storage\3G932CKI\Good et al. - 2018 - Recent progress in understanding climate threshold.pdf
6MXCL2XF	journalArticle	2020	Gibbins, Goodwin; Haigh, Joanna D.	Entropy Production Rates of the Climate	Journal of the Atmospheric Sciences		0022-4928, 1520-0469	10.1175/JAS-D-19-0294.1	https://journals.ametsoc.org/view/journals/atsc/77/10/jasD190294.xml	Abstract There is ongoing interest in the global entropy production rate as a climate diagnostic and predictor, but progress has been limited by ambiguities in its definition; different conceptual boundaries of the climate system give rise to different internal production rates. Three viable options are described, estimated, and investigated here, two—the material and the total radiative (here “p…	2020-10-08	2023-04-29 12:29:57	2023-09-24 16:13:22	2023-09-09 17:52:49	3551-3566		10	77										EN					journals.ametsoc.org		Publisher: American Meteorological Society Section: Journal of the Atmospheric Sciences		C:\Users\lorin\Zotero\storage\QFQDBU9N\Gibbins und Haigh - 2020 - Entropy Production Rates of the Climate.pdf
Q7CQV8TA	journalArticle	2008	Gianfreda, Liliana; Rao, Maria A.	Interactions Between Xenobiotics and Microbial and Enzymatic Soil Activity	Critical Reviews in Environmental Science and Technology		1064-3389	10.1080/10643380701413526	https://doi.org/10.1080/10643380701413526	In the second half of the twentieth century, the indiscriminate release of xenobiotic chemicals of different chemical and structural complexity into the environment provoked serious and most often irreversible alterations of the natural environmental balance. Indeed, soil contamination by highly toxic compounds has greatly increased, with negative, irreversible effects on soil quality and health.…	2008-05-28	2023-04-29 12:29:16	2023-09-24 16:13:16	2023-09-09 12:49:09	269-310		4	38															Taylor and Francis+NEJM		Publisher: Taylor & Francis _eprint: https://doi.org/10.1080/10643380701413526					bioremediation; PAHs; pesticides; soil enzyme activities; soil microbial activities
R35UX72B	journalArticle	2015	Capon, Samantha J.; Lynch, A. Jasmyn J.; Bond, Nick; Chessman, Bruce C.; Davis, Jenny; Davidson, Nick; Finlayson, Max; Gell, Peter A.; Hohnberg, David; Humphrey, Chris; Kingsford, Richard T.; Nielsen, Daryl; Thomson, James R.; Ward, Keith; Nally, Ralph Mac	Regime shifts, thresholds and multiple stable states in freshwater ecosystems; a critical appraisal of the evidence	Science of The Total Environment		0048-9697	10.1016/j.scitotenv.2015.02.045	https://www.sciencedirect.com/science/article/pii/S0048969715001886	The concepts of ecosystem regime shifts, thresholds and alternative or multiple stable states are used extensively in the ecological and environmental management literature. When applied to aquatic ecosystems, these terms are used inconsistently reflecting differing levels of supporting evidence among ecosystem types. Although many aquatic ecosystems around the world have become degraded, the mag…	2015-11-15	2023-04-29 12:22:46	2023-09-24 16:12:02	2023-09-09 12:34:47	122-130			534		Science of The Total Environment		Catalysing transdisciplinary synthesis in ecosystem science and management											ScienceDirect				C:\Users\lorin\Zotero\storage\6CQKL34J\Capon et al. - 2015 - Regime shifts, thresholds and multiple stable stat.pdf; C:\Users\lorin\Zotero\storage\GY32SCZQ\S0048969715001886.html; C:\Users\lorin\Zotero\storage\QCI4HQR4\Capon et al. - 2015 - Regime shifts, thresholds and multiple stable stat.pdf; C:\Users\lorin\Zotero\storage\VM3T6Y7X\Capon et al. - 2015 - Regime shifts, thresholds and multiple st…			Time series; Change; Thresholds; Alternative stable states; Catastrophic change; Phase shifts; Human pressures; Sudden change
Z6JC56GI	journalArticle	2011	Gao, Yang; Zhong, Binglin; Yue, Hui; Wu, Bin; Cao, Shixiong	A degradation threshold for irreversible loss of soil productivity: a long-term case study in China	Journal of Applied Ecology		1365-2664	10.1111/j.1365-2664.2011.02011.x	https://onlinelibrary.wiley.com/doi/abs/10.1111/j.1365-2664.2011.02011.x	1. During the past three decades, conservation and restoration biologists have increasingly recognized that ecological communities are likely to exhibit threshold changes in structure. However, because long-term monitoring data are generally lacking, little is known about the consequences of such ecological thresholds for the processes of ecosystem degradation and recovery. 2. To identify whether…	2011	2023-09-11 08:21:41	2023-09-24 16:10:11	2023-09-11 08:21:41	1145-1154		5	48			A degradation threshold for irreversible loss of soil productivity							en					Wiley Online Library		_eprint: https://onlinelibrary.wiley.com/doi/pdf/10.1111/j.1365-2664.2011.02011.x		C:\Users\lorin\Zotero\storage\6ALMUFLS\Gao et al. - 2011 - A degradation threshold for irreversible loss of s.pdf; C:\Users\lorin\Zotero\storage\VV26MV66\j.1365-2664.2011.02011.html			ecological restoration; species richness; degradation threshold; landscape disturbance; natural recovery
Y2ZM7DQX	journalArticle	2010	Frölicher, Thomas; Joos, Fortunat	Reversible and irreversible impacts of greenhouse gas emissions in multi-century projections with the NCAR global coupled carbon cycle-climate model	Climate Dynamics			10.1007/s00382-009-0727-0		The legacy of historical and the long-term impacts of 21st century greenhouse gas emissions on climate, ocean acidification, and carbon-climate feedbacks are investigated with a coupled carbon cycle-climate model. Emission commitment scenarios with zero emissions after year 2100 and 21st century emissions of 1,800, 900, and 0 gigatons of carbon are run up to year 2500. The reversibility and irrev…	2010-12-01	2023-09-11 09:14:55	2023-09-24 16:09:51		1439-1459			35		Climate Dynamics													ResearchGate				C:\Users\lorin\Zotero\storage\V3BF3IQF\Frölicher und Joos - 2010 - Reversible and irreversible impacts of greenhouse .pdf; C:\Users\lorin\Zotero\storage\GF8PVFZA\Frölicher und Joos - 2010 - Reversible and irreversible impacts of greenhouse .pdf;	https://www.researchgate.net/publication/225793302_Reversible_and_irreversible_impacts_of_greenhouse_gas_emissions_in_multi-century_projections_with_the_NCAR_global_coupled_carbon_cycle-climate_model		Atlantic Meridional Overturning Circulation; Aragonite; Carbon Emission; Dissolve Inorganic Carbon; Ocean Acidification
3YIVPVAB	journalArticle	2016	Feller, Urs	Drought stress and carbon assimilation in a warming climate: Reversible and irreversible impacts	Journal of Plant Physiology		0176-1617	10.1016/j.jplph.2016.04.002	https://www.sciencedirect.com/science/article/pii/S0176161716300177	Global change is characterized by increased CO2 concentration in the atmosphere, increasing average temperature and more frequent extreme events including drought periods, heat waves and flooding. Especially the impacts of drought and of elevated temperature on carbon assimilation are considered in this review. Effects of extreme events on the subcellular level as well as on the whole plant level…	2016-09-20	2023-09-23 22:26:01	2023-09-24 16:09:17	2023-09-23 22:26:59	84-94			203		Journal of Plant Physiology	Drought stress and carbon assimilation in a warming climate	Plants facing Changing Climate											ScienceDirect				C:\Users\lorin\Zotero\storage\7H6PM5Y3\Feller - 2016 - Drought stress and carbon assimilation in a warmin.pdf; C:\Users\lorin\Zotero\storage\Z9VV8QL6\S0176161716300177.html			Recovery; Drought; Heat; Abiotic stress; Stomata; Rubisco activase
X8GPFQTY	journalArticle	2023	Caillet, Justine; Jourdain, Nicolas C.; Mathiot, Pierre; Hellmer, Hartmut H.; Mouginot, Jérémie	Drivers and Reversibility of Abrupt Ocean State Transitions in the Amundsen Sea, Antarctica	Journal of Geophysical Research: Oceans		2169-9291	10.1029/2022JC018929	https://onlinelibrary.wiley.com/doi/abs/10.1029/2022JC018929	Ocean warming around Antarctica has the potential to trigger marine ice-sheet instabilities. It has been suggested that abrupt and irreversible cold-to-warm ocean tipping points may exist, with possible domino effect from ocean to ice-sheet tipping points. A 1/4° ocean model configuration of the Amundsen Sea sector is used to investigate the existence of ocean tipping points, their drivers, and t…	2023	2023-10-20 15:19:50	2023-10-20 15:19:50	2023-10-20 15:19:50	e2022JC018929		1	128										en	© 2022 The Authors.				Wiley Online Library		_eprint: https://onlinelibrary.wiley.com/doi/pdf/10.1029/2022JC018929		C:\Users\lorin\Zotero\storage\TL83MAQE\Caillet et al. - 2023 - Drivers and Reversibility of Abrupt Ocean State Tr.pdf			modeling; variability; ice shelf; Amundsen Sea; Antarctic Ice Sheet; ocean tipping point
E6AMJ8BG	journalArticle	2023	Mondal, Sanjit Kumar; An, Soon-Il; Min, Seung-Ki; Kim, Soong-Ki; Shin, Jongsoo; Paik, Seungmok; Im, Nari; Liu, Chao	Hysteresis and irreversibility of global extreme precipitation to anthropogenic CO2 emission	Weather and Climate Extremes		2212-0947	10.1016/j.wace.2023.100561	https://www.sciencedirect.com/science/article/pii/S2212094723000142	Understanding of extreme precipitation change in response to CO2 forcing and associated socioeconomic exposure is limited. In this study, a comprehensive analysis is conducted to explore the response of global extreme precipitation to CO2 forcing in terms of hysteresis and reversibility effect and associated population exposure. In this regard, climate outputs under two idealized CO2 scenarios su…	2023-06-01	2023-10-20 15:20:35	2023-10-20 15:20:35	2023-10-20 15:20:35	100561			40		Weather and Climate Extremes													ScienceDirect				C:\Users\lorin\Zotero\storage\JDN6A68X\Mondal et al. - 2023 - Hysteresis and irreversibility of global extreme p.pdf; C:\Users\lorin\Zotero\storage\K7GI57PS\S2212094723000142.html			Climate change; Hysteresis; Reversibility; Extreme precipitation; Carbon dioxide removal; Population exposure
FICMUQ5V	journalArticle	2023	Wang, Seaver; Foster, Adrianna; Lenz, Elizabeth A.; Kessler, John D.; Stroeve, Julienne C.; Anderson, Liana O.; Turetsky, Merritt; Betts, Richard; Zou, Sijia; Liu, Wei; Boos, William R.; Hausfather, Zeke	Mechanisms and Impacts of Earth System Tipping Elements	Reviews of Geophysics		1944-9208	10.1029/2021RG000757	https://onlinelibrary.wiley.com/doi/abs/10.1029/2021RG000757	Tipping elements are components of the Earth system which may respond nonlinearly to anthropogenic climate change by transitioning toward substantially different long-term states upon passing key thresholds or “tipping points.” In some cases, such changes could produce additional greenhouse gas emissions or radiative forcing that could compound global warming. Improved understanding of tipping el…	2023	2023-10-20 15:22:12	2023-10-20 15:22:12	2023-10-20 15:22:12	e2021RG000757		1	61										en	© 2023. The Authors.				Wiley Online Library		_eprint: https://onlinelibrary.wiley.com/doi/pdf/10.1029/2021RG000757		C:\Users\lorin\Zotero\storage\4ZSGJP2X\Wang et al. - 2023 - Mechanisms and Impacts of Earth System Tipping Ele.pdf; C:\Users\lorin\Zotero\storage\F4DEHGKK\2021RG000757.html			ecosystem change; tipping points; carbon cycle; climate feedbacks; climate impacts; tipping elements
F9M9KQ6J	journalArticle	2013	MacDougall, Andrew H.	Reversing climate warming by artificial atmospheric carbon-dioxide removal: Can a Holocene-like climate be restored?	Geophysical Research Letters		1944-8007	10.1002/2013GL057467	https://onlinelibrary.wiley.com/doi/abs/10.1002/2013GL057467	Most climate modeling studies of future climate have focused on the effects of carbon emissions in the present century or the long-term fate of anthropogenically emitted carbon. However, after carbon emissions cease, there may be a desire to return to a “safe” CO2 concentration within this millennium. Realistically, this implies artificially removing CO2 from the atmosphere. In this study, experi…	2013	2023-10-20 15:39:40	2023-10-20 15:39:40	2023-10-20 15:39:40	5480-5485		20	40			Reversing climate warming by artificial atmospheric carbon-dioxide removal							en	©2013. American Geophysical Union. All Rights Reserved.				Wiley Online Library		_eprint: https://onlinelibrary.wiley.com/doi/pdf/10.1002/2013GL057467		C:\Users\lorin\Zotero\storage\8D3TZDNR\MacDougall - 2013 - Reversing climate warming by artificial atmospheri.pdf; C:\Users\lorin\Zotero\storage\YJNHCVD5\2013GL057467.html			reversibility; Holocene; climate warming
LBJESNTH	journalArticle	2015	Wu, Peili; Ridley, Jeff; Pardaens, Anne; Levine, Richard; Lowe, Jason	The reversibility of CO2 induced climate change	Climate Dynamics		1432-0894	10.1007/s00382-014-2302-6	https://doi.org/10.1007/s00382-014-2302-6	This paper investigates the reversibility of CO2 induced climate change and in particular the potential impacts of different rates of CO2 reduction using a coupled climate model. Atmospheric CO2 concentration is ramped up by 0.5 %/year from the preindustrial value to 4×CO2 and then ramped down from 2×CO2 to 4×CO2 with different rates. How the response of the climate system is affected by the peak…	2015-08-01	2023-10-20 15:40:45	2023-10-20 15:40:45	2023-10-20 15:40:45	745-754		3	45		Clim Dyn								en					Springer Link							Geoengineering; Climate change; Sea level; Reversibility; Asian monsoon; Hydrological cycle
QB4D6HDE	journalArticle	2015	Tokarska, Katarzyna B.; Zickfeld, Kirsten	The effectiveness of net negative carbon dioxide emissions in reversing anthropogenic climate change	Environmental Research Letters		1748-9326	10.1088/1748-9326/10/9/094013	https://dx.doi.org/10.1088/1748-9326/10/9/094013	Artificial removal of CO2 from the atmosphere (also referred to as negative emissions) has been proposed as a means to restore the climate system to a desirable state, should the impacts of climate change become ‘dangerous’. Here we explore whether negative emissions are indeed effective in reversing climate change on human timescales, given the potentially counteracting effect of natural carbon …	2015-09	2023-10-20 15:42:10	2023-10-20 15:42:10	2023-10-20 15:42:10	094013		9	10		Environ. Res. Lett.								en					Institute of Physics		Publisher: IOP Publishing		C:\Users\lorin\Zotero\storage\MCWVITXI\Tokarska and Zickfeld - 2015 - The effectiveness of net negative carbon dioxide e.pdf
QE9UZZEH	journalArticle	2013	Bouttes, N.; Gregory, J. M.; Lowe, J. A.	The Reversibility of Sea Level Rise	Journal of Climate		0894-8755, 1520-0442	10.1175/JCLI-D-12-00285.1	http://journals.ametsoc.org/doi/10.1175/JCLI-D-12-00285.1	Abstract During the last century, global climate has been warming, and projections indicate that such a warming is likely to continue over coming decades. Most of the extra heat is stored in the ocean, resulting in thermal expansion of seawater and global mean sea level rise. Previous studies have shown that after CO2 emissions cease or CO2 concentration is stabilized, global mean surface air tem…	2013-04-15	2023-10-20 15:44:17	2023-10-20 15:44:17	2023-10-20 15:44:17	2502-2513		8	26										en					DOI.org (Crossref)				C:\Users\lorin\Zotero\storage\WZW5HRD2\Bouttes et al. - 2013 - The Reversibility of Sea Level Rise.pdf
Z55C7GHF	journalArticle	2016	Porensky, Lauren M.; Mueller, Kevin E.; Augustine, David J.; Derner, Justin D.	Thresholds and gradients in a semi-arid grassland: long-term grazing treatments induce slow, continuous and reversible vegetation change	Journal of Applied Ecology		1365-2664	10.1111/1365-2664.12630	https://onlinelibrary.wiley.com/doi/abs/10.1111/1365-2664.12630	Temporal changes in semi-arid ecosystems can include transitions between alternative stable states, involving thresholds and multiple domains of attraction, but can also include relatively continuous, symmetric and reversible shifts within a single stable state. Conceptual state-and-transition models (STMs) describe both types of ecosystem dynamics by including state transitions (plant community …	2016	2023-10-20 15:45:05	2023-10-20 15:45:05	2023-10-20 15:45:05	1013-1022		4	53			Thresholds and gradients in a semi-arid grassland							en	Published 2016. This article is a U.S. Government work and is in the public domain in the USA				Wiley Online Library		_eprint: https://onlinelibrary.wiley.com/doi/pdf/10.1111/1365-2664.12630		C:\Users\lorin\Zotero\storage\IUUABZZQ\Porensky et al. - 2016 - Thresholds and gradients in a semi-arid grassland.pdf; C:\Users\lorin\Zotero\storage\G3UTZC3L\1365-2664.html			alternative stable states; non-equilibrium dynamics; rangeland; state-and-transition models; blue grama; cool-season grasses; grazing intensity; Hesperostipa comata; Pascopyrum smithii; stocking rates
7BH2HNGT	journalArticle	2008	Gordon, Line J.; Peterson, Garry D.; Bennett, Elena M.	Agricultural modifications of hydrological flows create ecological surprises	Trends in Ecology & Evolution		0169-5347	10.1016/j.tree.2007.11.011	https://www.sciencedirect.com/science/article/pii/S016953470800058X	Agricultural expansion and intensification have altered the quantity and quality of global water flows. Research suggests that these changes have increased the risk of catastrophic ecosystem regime shifts. We identify and review evidence for agriculture-related regime shifts in three parts of the hydrological cycle: interactions between agriculture and aquatic systems, agriculture and soil, and a…	2008-04-01	2024-01-06 16:47:39	2024-01-06 16:47:45	2024-01-06 16:47:39	211-219		4	23		Trends in Ecology & Evolution													ScienceDirect				C:\Users\lorin\Zotero\storage\NIHIF48M\S016953470800058X.html
GI5YMS4H	journalArticle	2022	Xu, Xiyan; Zhang, Xiaoyan; Riley, William J.; Xue, Ying; Nobre, Carlos A.; Lovejoy, Thomas E.; Jia, Gensuo	Deforestation triggering irreversible transition in Amazon hydrological cycle	Environmental Research Letters		1748-9326	10.1088/1748-9326/ac4c1d	https://dx.doi.org/10.1088/1748-9326/ac4c1d	The Amazon is hypothesized to reach an irreversible ‘tipping point’ when deforestation slows the hydrological cycle sufficiently that tropical forest ecosystems cannot be sustained. However, inception of such a tipping point has not been supported by observations and the relevant links between deforestation and atmospheric moisture recycling are poorly understood. Here we show that reduction in e…	2022-02	2024-02-07 12:15:34	2024-02-07 12:15:34	2024-02-07 12:15:34	034037		3	17		Environ. Res. Lett.								en					Institute of Physics		Publisher: IOP Publishing		C:\Users\lorin\Zotero\storage\7D4RHC7V\Xu et al. - 2022 - Deforestation triggering irreversible transition i.pdf
XVGLULZJ	journalArticle	2010	Davis, Jenny; Sim, Lien; Chambers, Jane	Multiple stressors and regime shifts in shallow aquatic ecosystems in antipodean landscapes	Freshwater Biology		1365-2427	10.1111/j.1365-2427.2009.02376.x	https://onlinelibrary.wiley.com/doi/abs/10.1111/j.1365-2427.2009.02376.x	1. Changes in land management (land use and land cover) and water management (including extraction of ground water and diversion of surface waters for irrigation) driven by increases in agricultural production and urban expansion (and fundamentally by population growth) have created multiple stressors on global freshwater ecosystems that we can no longer ignore. 2. The development and testing of …	2010	2024-02-07 12:29:13	2024-02-07 12:29:13	2024-02-07 12:29:13	5-18		s1	55										en	© 2010 Blackwell Publishing Ltd				Wiley Online Library		_eprint: https://onlinelibrary.wiley.com/doi/pdf/10.1111/j.1365-2427.2009.02376.x		C:\Users\lorin\Zotero\storage\9GUQULEB\Davis et al. - 2010 - Multiple stressors and regime shifts in shallow aq.pdf; C:\Users\lorin\Zotero\storage\D22QADKS\j.1365-2427.2009.02376.html			wetlands; regime shifts; irreversible change; multiple stressors; ecological surprises
4IK4CB3A	journalArticle	2022	Hugentobler, Marc; Aaron, Jordan; Loew, Simon; Roques, Clément	Hydro-Mechanical Interactions of a Rock Slope With a Retreating Temperate Valley Glacier	Journal of Geophysical Research: Earth Surface		2169-9011	10.1029/2021JF006484	https://onlinelibrary.wiley.com/doi/abs/10.1029/2021JF006484	Rock slope failures often result from progressive rock mass damage which accumulates over long timescales. In deglaciating environments, rock slopes are affected by stress perturbations driven by mechanical unloading due to ice downwasting and concurrent changes in thermal and hydraulic boundary conditions. Since in-situ data are rare, the different processes and their relative contribution to sl…	2022	2024-02-07 12:32:12	2024-02-07 12:32:12	2024-02-07 12:32:12	e2021JF006484		4	127										en	© 2022. The Authors.				Wiley Online Library		_eprint: https://onlinelibrary.wiley.com/doi/pdf/10.1029/2021JF006484		C:\Users\lorin\Zotero\storage\6KR5WH9G\Hugentobler et al. - 2022 - Hydro-Mechanical Interactions of a Rock Slope With.pdf; C:\Users\lorin\Zotero\storage\6JIMFA8G\2021JF006484.html			borehole strain; englacial pressure variation; groundwater recharge; paraglacial rock slope evolution; progressive rock mass damage; rock slope deglaciation
ID9UHDI2	journalArticle	2022	Schwinger, Jörg; Asaadi, Ali; Steinert, Norman Julius; Lee, Hanna	Emit now, mitigate later? Earth system reversibility under overshoots of different magnitudes and durations	Earth System Dynamics		2190-4979	10.5194/esd-13-1641-2022	https://esd.copernicus.org/articles/13/1641/2022/	Anthropogenic CO2 emissions cause irreversible climate change on centennial to millennial timescales, yet current mitigation efforts are insufficient to limit global warming to a level that is considered safe. Carbon dioxide removal (CDR) has been suggested as an option to partially reverse climate change and to return the Earth system to a less dangerous state after a period of temperature overs…	2022-11-23	2024-02-08 21:02:03	2024-02-08 21:02:03	2024-02-08 21:02:03	1641-1665		4	13			Emit now, mitigate later?							English					Copernicus Online Journals		Publisher: Copernicus GmbH		C:\Users\lorin\Zotero\storage\AZ8NSBFD\Schwinger et al. - 2022 - Emit now, mitigate later Earth system reversibili.pdf
LXGELYEQ	journalArticle	2014	Zeng, L.; Zhao, Y. J.; Chen, B.; Ji, P.; Wu, Y. H.; Feng, L.	Longitudinal spread of bicomponent contaminant in wetland flow dominated by bank-wall effect	Journal of Hydrology		0022-1694	10.1016/j.jhydrol.2013.11.015	https://www.sciencedirect.com/science/article/pii/S0022169413008317	Presented in this paper is a theoretical analysis for longitudinal spread of bicomponent contaminant in a fully developed steady wetland flow dominated by bank-wall effect. Based on the general form of concentration transport equations adopted for wetland flows, an ecological risk assessment model is given for the decay of concentration under the combined action of reversible and irreversible rea…	2014-02-13	2024-03-27 14:31:07	2024-03-27 14:31:41	2024-03-27 14:31:07	179-187			509		Journal of Hydrology													ScienceDirect				C:\Users\lorin\Zotero\storage\CCAUYFFK\S0022169413008317.html			Irreversible reaction; Reversible reaction; Ecological risk assessment; Wetland; Hydraulic dispersion
E8T6L3R4	journalArticle	2021	Alkhayuon, Hassan; Tyson, Rebecca C.; Wieczorek, Sebastian	Phase tipping: how cyclic ecosystems respond to contemporary climate	Proceedings of the Royal Society A: Mathematical, Physical and Engineering Sciences			10.1098/rspa.2021.0059	https://royalsocietypublishing.org/doi/10.1098/rspa.2021.0059	We identify the phase of a cycle as a new critical factor for tipping points (critical transitions) in cyclic systems subject to time-varying external conditions. As an example, we consider how contemporary climate variability induces tipping from a predator–prey cycle to extinction in two paradigmatic predator–prey models with an Allee effect. Our analysis of these examples uncovers a counterint…	2021-10-06	2024-03-27 14:33:15	2024-03-27 14:33:19	2024-03-27 14:33:15	20210059		2254	477			Phase tipping												royalsocietypublishing.org (Atypon)		Publisher: Royal Society		C:\Users\lorin\Zotero\storage\YIFB5MZE\Alkhayuon et al. - 2021 - Phase tipping how cyclic ecosystems respond to co.pdf			climate variability; basin instability; rate-induced tipping; phase tipping; cyclic systems
8XTAK6BM	journalArticle	2012	Ochoa, Cuauhtemoc Franco; Baldwin, Edgar Mendoza; Casarín, Rodolfo Silva; Martínez, Gabriel Ruiz	Hydro‐morphologic Revision of the Cuautla Channel at Nayarit, Mexico	CLEAN – Soil, Air, Water		1863-0650, 1863-0669	10.1002/clen.201100680	https://onlinelibrary.wiley.com/doi/10.1002/clen.201100680	Abstract Pollution, habitat modification, and species migration are some of the results of human activities on natural environments which can be mitigated or compensated with proper planning. Irresponsibility or ignorance in planning coastal projects too often produces damage to natural systems which can be unpredictable and sometimes irrevocable. The specific site analyzed in this paper is the C…	2012-09	2024-04-01 13:45:14	2024-04-01 13:45:14	2024-04-01 13:45:14	920-925		9	40		CLEAN Soil Air Water								en					DOI.org (Crossref)
JDSYW8DC	journalArticle	2013	Lenaerts, Jan T. M.; Van Angelen, Jan H.; Van Den Broeke, Michiel R.; Gardner, Alex S.; Wouters, Bert; Van Meijgaard, Erik	Irreversible mass loss of Canadian Arctic Archipelago glaciers	Geophysical Research Letters		0094-8276, 1944-8007	10.1002/grl.50214	https://agupubs.onlinelibrary.wiley.com/doi/10.1002/grl.50214	Abstract The Canadian Arctic Archipelago (CAA) contains the largest volume of glacier ice on Earth outside of Antarctica and Greenland. In the absence of significant calving, CAA glacier mass balance is governed by the difference between surface snow accumulation and meltwater runoff—surface mass balance. Here we use a coupled atmosphere/snow model to simulate present‐day and 21st century CAA gla…	2013-03-16	2024-04-07 09:59:42	2024-04-07 09:59:42	2024-04-07 09:59:42	870-874		5	40		Geophysical Research Letters								en	http://onlinelibrary.wiley.com/termsAndConditions#vor				DOI.org (Crossref)				C:\Users\lorin\Zotero\storage\UUU5R8VY\Lenaerts et al. - 2013 - Irreversible mass loss of Canadian Arctic Archipel.pdf
CD228HXX	journalArticle	2014	Ratajczak, Zak; Nippert, Jesse B.; Ocheltree, Troy W.	Abrupt transition of mesic grassland to shrubland: evidence for thresholds, alternative attractors, and regime shifts	Ecology		1939-9170	10.1890/13-1369.1	https://onlinelibrary.wiley.com/doi/abs/10.1890/13-1369.1	Ecosystems with alternative attractors are susceptible to abrupt regime shifts that are often difficult to predict and reverse. In this study, we quantify multiple system dynamics to determine whether the transition of mesic grassland to shrubland, a widespread phenomenon, represents a linear reversible process, a nonlinear but reversible threshold process, or a transition between alternative att…	2014	2024-04-07 10:50:16	2024-04-07 10:50:16	2024-04-07 10:50:16	2633-2645		9	95			Abrupt transition of mesic grassland to shrubland							en	© 2014 by the Ecological Society of America				Wiley Online Library		_eprint: https://onlinelibrary.wiley.com/doi/pdf/10.1890/13-1369.1		C:\Users\lorin\Zotero\storage\WJ7BCC89\13-1369.html			tipping points; alternative stable states; critical transitions; woody encroachment; dynamical systems; catastrophic shifts; bush encroachment; shrub encroachment; tallgrass prairie; fold bifurcation; bi-stability; grassland–woodland transitions
MVTPPFVW	journalArticle	2014	Gilgen, Anna Katarina; Feller, Urs	Effects of drought and subsequent rewatering on <i>Rumex obtusifolius</i> leaves of different ages: reversible and irreversible damages	Journal of Plant Interactions		1742-9145, 1742-9153	10.1080/17429145.2013.765043	https://www.tandfonline.com/doi/full/10.1080/17429145.2013.765043		2014-01-02	2024-04-07 10:53:41	2024-04-07 10:53:41	2024-04-07 10:53:41	75-81		1	9		Journal of Plant Interactions	Effects of drought and subsequent rewatering on <i>Rumex obtusifolius</i> leaves of different ages							en					DOI.org (Crossref)
R7V52B97	journalArticle	2017	Miller, Jesse E. D.; Damschen, Ellen I.; Ratajczak, Zak; Özdoğan, Mutlu	Holding the line: three decades of prescribed fires halt but do not reverse woody encroachment in grasslands	Landscape Ecology		0921-2973, 1572-9761	10.1007/s10980-017-0569-9	http://link.springer.com/10.1007/s10980-017-0569-9		2017-12	2024-04-15 21:50:06	2024-04-15 21:50:06	2024-04-07	2297-2310		12	32		Landscape Ecol	Holding the line							en					DOI.org (Crossref)
[truncated: 37 more columns]
