# Supplementary material for: The concepts of irreversibility and reversibility in research on anthropogenic environmental changes
Source: PNAS Nexus. 2024 Dec 31;4(1):pgae577. doi: 10.1093/pnasnexus/pgae577 (PMC11740731; doi:10.1093/pnasnexus/pgae577)
Supplement: pgae577_Supplementary_Data [file pgae577_supplementary_data.zip › PNASNEXUS-PNASNEXUS-2024-00908RR-s03.csv]

Key	Item Type	Publication Year	Author	Title	Publication Title	ISBN	ISSN	DOI	Url	Abstract Note	Date	Date Added	Date Modified	Access Date	Pages	Num Pages	Issue	Volume	Number Of Volumes	Journal Abbreviation	Short Title	Series	Series Number	Series Text	Series Title	Publisher	Place	Language	Rights	Type	Archive	Archive Location	Library Catalog	Call Number	Extra	Notes	File Attachments	Link Attachments	Manual Tags	Automatic Tags	Editor	Series Editor	Translator	Contributor	Attorney Agent	Book Author	Cast Member	Commenter	Composer
TIJYY6IL	journalArticle	2021	Ma, Shuyang; Liu, Dan; Tian, Yongjun; Fu, Caihong; Li, Jianchao; Ju, Peilong; Sun, Peng; Ye, Zhenjiang; Liu, Yang; Watanabe, Yoshiro	Critical transitions and ecological resilience of large marine ecosystems in the Northwestern Pacific in response to global warming	Global Change Biology		1354-1013, 1365-2486	10.1111/gcb.15815	https://onlinelibrary.wiley.com/doi/10.1111/gcb.15815	Abstract Natural systems can undergo critical transitions, leading to substantial socioeconomic and ecological outcomes. “Ecological resilience” has been proposed to describe the capacity of natural systems to absorb external perturbation and reorganize while undergoing change so as to still retain essentially the same function, structure, identity, and feedbacks. However, the mere application of…	2021-10	2024-04-15 21:49:25	2024-04-15 21:49:25	2024-02-10 21:16:11	5310-5328		20	27		Global Change Biology								en					DOI.org (Crossref)
QGB88SRV	journalArticle	2020	Fu, Weiwei; Moore, J. Keith; Primeau, François W.; Lindsay, Keith; Randerson, James T.	A Growing Freshwater Lens in the Arctic Ocean With Sustained Climate Warming Disrupts Marine Ecosystem Function	Journal of Geophysical Research: Biogeosciences		2169-8953, 2169-8961	10.1029/2020JG005693	https://agupubs.onlinelibrary.wiley.com/doi/10.1029/2020JG005693	Abstract One of the most robust changes in the hydrological cycle predicted by Earth System Models (ESMs) during the remainder of 21st century is an increase in the difference between precipitation and evapotranspiration (P‐E) in arctic and boreal regions. We explore the long‐term consequences of this change for marine ecosystems in the Arctic Ocean using the Community Earth System Model forced w…	2020-12	2024-04-15 21:49:25	2024-04-15 21:49:25	2024-02-10 21:25:30	e2020JG005693		12	125		JGR Biogeosciences								en					DOI.org (Crossref)
25K8DMZF	journalArticle	2022	Klaus, Julian; Monk, Wendy A.; Zhang, Lu; Hannah, David M.	Ecohydrological interactions during drought	Ecohydrology		1936-0584, 1936-0592	10.1002/eco.2456	https://onlinelibrary.wiley.com/doi/10.1002/eco.2456		2022-07	2024-04-15 21:49:26	2024-04-15 21:49:26	2024-02-10 21:30:14	e2456		5	15		Ecohydrology								en					DOI.org (Crossref)
BCZVI74U	journalArticle	2020	Jorgenson, M. Torre; Douglas, Thomas A.; Liljedahl, Anna K.; Roth, Joanna E.; Cater, Tim C.; Davis, Wendy A.; Frost, Gerald V.; Miller, Patricia F.; Racine, Charles H.	The Roles of Climate Extremes, Ecological Succession, and Hydrology in Repeated Permafrost Aggradation and Degradation in Fens on the Tanana Flats, Alaska	Journal of Geophysical Research: Biogeosciences		2169-8953, 2169-8961	10.1029/2020JG005824	https://agupubs.onlinelibrary.wiley.com/doi/10.1029/2020JG005824	Abstract The Tanana Flats in central Alaska are a hot spot for thermokarst that is rapidly transforming the landscape. Time series analysis of high‐resolution imagery showed that permafrost degradation increased the area of three large fens by 26% from 1949 to 2018, but surprisingly permafrost also aggraded in small areas. Permafrost soils in adjacent birch forests frequently had fen peat near th…	2020-12	2024-04-15 21:49:26	2024-04-15 21:49:26	2024-02-10 21:39:00	e2020JG005824		12	125		JGR Biogeosciences								en					DOI.org (Crossref)
9N9UW9A9	journalArticle	2020	Ellingsen, Kari E.; Yoccoz, Nigel G.; Tveraa, Torkild; Frank, Kenneth T.; Johannesen, Edda; Anderson, Marti J.; Dolgov, Andrey V.; Shackell, Nancy L.	The rise of a marine generalist predator and the fall of beta diversity	Global Change Biology		1354-1013, 1365-2486	10.1111/gcb.15027	https://onlinelibrary.wiley.com/doi/10.1111/gcb.15027	Abstract Determining the importance of physical and biological drivers in shaping biodiversity in diverse ecosystems remains a global challenge. Advancements have been made towards this end in large marine ecosystems with several studies suggesting environmental forcing as the primary driver. However, both empirical and theoretical studies point to additional drivers of changes in diversity invol…	2020-05	2024-04-15 21:49:26	2024-04-15 21:49:26	2024-02-10 21:47:03	2897-2907		5	26		Global Change Biology								en					DOI.org (Crossref)					https://onlinelibrary.wiley.com/doi/pdfdirect/10.1111/gcb.15027
JIR5BFTP	journalArticle	2019	Heidari, M.	Role of Natural Flocculation in Eliminating Toxic Metals	Archives of Environmental Contamination and Toxicology		0090-4341, 1432-0703	10.1007/s00244-019-00597-x	http://link.springer.com/10.1007/s00244-019-00597-x		2019-04	2024-04-15 21:49:26	2024-04-15 21:49:26	2024-02-10 21:56:07	366-374		3	76		Arch Environ Contam Toxicol								en					DOI.org (Crossref)
UNYQL7SF	journalArticle	2004	Marques, Marcia; Da Costa, Monica F.; Mayorga, Maria Irles De O.; Pinheiro, Patrícia R. C.	Water Environments: Anthropogenic Pressures and Ecosystem Changes in the Atlantic Drainage Basins of Brazil	AMBIO: A Journal of the Human Environment		0044-7447	10.1579/0044-7447-33.1.68	http://www.bioone.org/doi/abs/10.1579/0044-7447-33.1.68		2004-02	2024-04-15 21:49:26	2024-04-15 21:49:26	2024-02-10 22:03:49	68-77		1	33		AMBIO: A Journal of the Human Environment	Water Environments							en					DOI.org (Crossref)					https://repositorio.ufc.br/bitstream/riufc/5336/1/2004_art_mmarques.pdf
3RHK3PSK	journalArticle	2016	Krause, Bernie; Farina, Almo	Using ecoacoustic methods to survey the impacts of climate change on biodiversity	Biological Conservation		00063207	10.1016/j.biocon.2016.01.013	https://linkinghub.elsevier.com/retrieve/pii/S0006320716300118		2016-03	2024-04-15 21:49:26	2024-04-15 21:49:26	2024-02-10 22:08:56	245-254			195		Biological Conservation								en					DOI.org (Crossref)
IATAXSFX	journalArticle	2015	Schwörer, Christoph; Colombaroli, Daniele; Kaltenrieder, Petra; Rey, Fabian; Tinner, Willy	Early human impact (5000–3000 BC ) affects mountain forest dynamics in the A lps	Journal of Ecology		0022-0477, 1365-2745	10.1111/1365-2745.12354	https://besjournals.onlinelibrary.wiley.com/doi/10.1111/1365-2745.12354	Summary The resilience, diversity and stability of mountain ecosystems are threatened by climatic as well as land‐use changes, but the combined effects of these drivers are only poorly understood. We combine two high‐resolution sediment records from Iffigsee (2065 m a.s.l.) and Lauenensee (1382 m a.s.l.) at different elevations in the Northern Swiss Alps to provide a detailed history of vegetatio…	2015-03	2024-04-15 21:49:26	2024-04-15 21:49:26	2024-02-10 22:11:49	281-295		2	103		Journal of Ecology	Early human impact (5000–3000							en					DOI.org (Crossref)								Austin, Amy
ZS8HD5QW	journalArticle	2009	McGuire, A. David; Anderson, Leif G.; Christensen, Torben R.; Dallimore, Scott; Guo, Laodong; Hayes, Daniel J.; Heimann, Martin; Lorenson, Thomas D.; Macdonald, Robie W.; Roulet, Nigel	Sensitivity of the carbon cycle in the Arctic to climate change	Ecological Monographs		1557-7015	10.1890/08-2025.1	https://onlinelibrary.wiley.com/doi/abs/10.1890/08-2025.1	The recent warming in the Arctic is affecting a broad spectrum of physical, ecological, and human/cultural systems that may be irreversible on century time scales and have the potential to cause rapid changes in the earth system. The response of the carbon cycle of the Arctic to changes in climate is a major issue of global concern, yet there has not been a comprehensive review of the status of t…	2009	2024-04-15 21:49:26	2024-04-15 21:49:26	2024-02-10 22:25:19	523-555		4	79										en					Wiley Online Library				;	https://onlinelibrary.wiley.com/doi/pdfdirect/10.1890/08-2025.1; https://esajournals.onlinelibrary.wiley.com/doi/10.1890/08-2025.1	Arctic; climate change; review; carbon cycle; carbon dioxide; climate feedbacks; Arctic Ocean; methane; permafrost; tundra; boreal forest; hydrates
L3MCN2VQ	journalArticle	2016	Spasojevic, Marko J.; Bahlai, Christie A.; Bradley, Bethany A.; Butterfield, Bradley J.; Tuanmu, Mao‐Ning; Sistla, Seeta; Wiederholt, Ruscena; Suding, Katharine N.	Scaling up the diversity–resilience relationship with trait databases and remote sensing data: the recovery of productivity after wildfire	Global Change Biology		1354-1013, 1365-2486	10.1111/gcb.13174	https://onlinelibrary.wiley.com/doi/10.1111/gcb.13174	Abstract Understanding the mechanisms underlying ecosystem resilience – why some systems have an irreversible response to disturbances while others recover – is critical for conserving biodiversity and ecosystem function in the face of global change. Despite the widespread acceptance of a positive relationship between biodiversity and resilience, empirical evidence for this relationship remains f…	2016-04	2024-04-15 21:49:26	2024-04-15 21:49:26	2024-02-11 14:28:19	1421-1432		4	22		Global Change Biology	Scaling up the diversity–resilience relationship with trait databases and remote sensing data							en					DOI.org (Crossref)					https://escholarship.org/content/qt12h7129j/qt12h7129j.pdf?t=oanxcs
VED4585U	journalArticle	2009	Graham, C. T.; Harrod, C.	Implications of climate change for the fishes of the British Isles	Journal of Fish Biology		0022-1112, 1095-8649	10.1111/j.1095-8649.2009.02180.x	https://onlinelibrary.wiley.com/doi/10.1111/j.1095-8649.2009.02180.x	Recent climatic change has been recorded across the globe. Although environmental change is a characteristic feature of life on Earth and has played a major role in the evolution and global distribution of biodiversity, predicted future rates of climatic change, especially in temperature, are such that they will exceed any that has occurred over recent geological time. Climate change is considere…	2009-04	2024-04-15 21:49:26	2024-04-15 21:49:26	2024-02-11 14:28:53	1143-1205		6	74		Journal of Fish Biology								en					DOI.org (Crossref)
ZWGQAPAI	journalArticle	2014	Angeler, David G.; Allen, Craig R.; Birgé, Hannah E.; Drakare, Stina; McKie, Brendan G.; Johnson, Richard K.	Assessing and managing freshwater ecosystems vulnerable to environmental change	AMBIO		0044-7447, 1654-7209	10.1007/s13280-014-0566-z	http://link.springer.com/10.1007/s13280-014-0566-z		2014-12	2024-04-15 21:49:26	2024-04-15 21:49:26	2024-02-11 14:29:43	113-125		S1	43		AMBIO								en					DOI.org (Crossref)					https://link.springer.com/content/pdf/10.1007/s13280-014-0566-z.pdf
IN6Z69Z6	journalArticle	2017	Spencer, Kate L.; Carr, Simon J.; Diggens, Lucy M.; Tempest, James A.; Morris, Michelle A.; Harvey, Gemma L.	The impact of pre-restoration land-use and disturbance on sediment structure, hydrology and the sediment geochemical environment in restored saltmarshes	Science of The Total Environment		00489697	10.1016/j.scitotenv.2016.11.032	https://linkinghub.elsevier.com/retrieve/pii/S0048969716324639		2017-06	2024-04-15 21:49:27	2024-04-15 21:49:27	2024-02-11 14:30:26	47-58			587-588		Science of The Total Environment								en					DOI.org (Crossref)					https://insight.cumbria.ac.uk/id/eprint/4550/1/Carr_TheImpactOf.pdf
7UBJL2YP	journalArticle	2012	Lindegren, Martin; Blenckner, Thorsten; Stenseth, Nils C.	Nutrient reduction and climate change cause a potential shift from pelagic to benthic pathways in a eutrophic marine ecosystem	Global Change Biology		1354-1013, 1365-2486	10.1111/j.1365-2486.2012.02799.x	https://onlinelibrary.wiley.com/doi/10.1111/j.1365-2486.2012.02799.x	Abstract The degree to which marine ecosystems may support the pelagic or benthic food chain has been shown to vary across natural and anthropogenic gradients for e.g., in temperature and nutrient availability. Moreover, such external forcing may not only affect the flux of organic matter but could trigger large and abrupt changes, i.e., trophic cascades and ecological regime shifts, which once h…	2012-12	2024-04-15 21:49:27	2024-04-15 21:49:27	2024-02-11 14:30:54	3491-3503		12	18		Global Change Biology								en					DOI.org (Crossref)
SRW57BQG	journalArticle	2014	Wohl, Ellen; Gerlak, Andrea K.; Poff, N. LeRoy; Chin, Anne	Common Core Themes in Geomorphic, Ecological, and Social Systems	Environmental Management		0364-152X, 1432-1009	10.1007/s00267-013-0093-x	http://link.springer.com/10.1007/s00267-013-0093-x		2014-01	2024-04-15 21:49:27	2024-04-15 21:49:27	2024-02-11 14:33:57	14-27		1	53		Environmental Management								en					DOI.org (Crossref)
EK98YLA7	journalArticle	2020	Kerns, Becky K.; Tortorelli, Claire; Day, Michelle A.; Nietupski, Ty; Barros, Ana M.G.; Kim, John B.; Krawchuk, Meg A.	Invasive grasses: A new perfect storm for forested ecosystems?	Forest Ecology and Management		03781127	10.1016/j.foreco.2020.117985	https://linkinghub.elsevier.com/retrieve/pii/S0378112719322856		2020-05	2024-04-15 21:49:27	2024-04-15 21:49:27	2024-02-11 14:35:06	117985			463		Forest Ecology and Management	Invasive grasses							en					DOI.org (Crossref)
QJSCVVQX	journalArticle	2004	Harvey, L. D. Danny	Declining Temporal Effectiveness of Carbon Sequestration: Implications for Compliance with the United National Framework Convention on Climate Change	Climatic Change		1573-1480	10.1023/B:CLIM.0000018511.36935.e0	https://doi.org/10.1023/B:CLIM.0000018511.36935.e0	Carbon sequestration is increasingly being promoted as a potential response to the risks of unrestrained emissions of CO2, either in place of or as a complement to reductions in the use of fossil fuels. However, the potential role of carbon sequestration as an (at-least partial) substitute for reductions in fossil fuel use can be properly evaluated only in the context of a long-term acceptable li…	2004-04-01	2024-04-15 21:49:27	2024-04-15 21:49:27	2024-02-11 14:35:43	259-290		3	63		Climatic Change	Declining Temporal Effectiveness of Carbon Sequestration							en					Springer Link						Carbon Sequestration; Deep Geological Formation; Negative Emission; Sequestration Scenario; United Nations Framework Convention
WX8HQV3C	journalArticle	2015	Baker, Andrew G.; Catterall, Claudia	Where has all the fire gone? Quantifying the spatial and temporal extent of fire exclusion in Byron Shire, Australia	Ecological Management & Restoration		1442-8903	10.1111/emr.12161	https://onlinelibrary.wiley.com/doi/abs/10.1111/emr.12161	Fire is a major determinant of vegetation structure worldwide, and structural vegetation change following fire exclusion is well documented throughout Australia. Such changes include the displacement of treeless ecosystems by forest and the transition of open forest to rainforest. These changes displace essential habitat for myriad plant and animal species and are likely drivers of localised spec…	2015	2024-04-15 21:49:27	2024-04-15 21:49:27	2024-02-11 14:36:33	106-113		2	16			Where has all the fire gone?							en					Wiley Online Library					https://onlinelibrary.wiley.com/doi/abs/10.1111/emr.12161	fire; rainforest; habitat restoration; ecological process; sclerophyll; woody weed
4ZU56SEB	journalArticle	2020	Janssen, Philippe; Stella, John C.; Piégay, Hervé; Räpple, Bianca; Pont, Bernard; Faton, Jean-Michel; Cornelissen, Johannes Hans C.; Evette, André	Divergence of riparian forest composition and functional traits from natural succession along a degraded river with multiple stressor legacies	Science of The Total Environment		00489697	10.1016/j.scitotenv.2020.137730	https://linkinghub.elsevier.com/retrieve/pii/S0048969720312419		2020-06	2024-04-15 21:49:27	2024-04-15 21:49:27	2024-02-11 14:38:04	137730			721		Science of The Total Environment								en					DOI.org (Crossref)					https://research.vu.nl/files/230553863/Divergence_of_riparian_forest_composition_and_functional_traits_from_natural_succession_along_a_degraded_river_with_multiple_stressor_legacies.pdf
MMKDTWVM	journalArticle	2021	Goreau, Thomas J. F.; Hayes, Raymond L.	Global warming triggers coral reef bleaching tipping point	Ambio		1654-7209	10.1007/s13280-021-01512-2	https://doi.org/10.1007/s13280-021-01512-2		2021-06-01	2024-04-15 21:49:27	2024-04-15 21:49:27	2024-02-11 14:38:32	1137-1140		6	50		Ambio								en					Springer Link					https://link.springer.com/content/pdf/10.1007%2Fs13280-021-01512-2.pdf
NRIAZ5MV	journalArticle	2013	Guttal, Vishwesha; Jayaprakash, C.; Tabbaa, Omar P.	Robustness of early warning signals of regime shifts in time-delayed ecological models	Theoretical Ecology		1874-1738, 1874-1746	10.1007/s12080-013-0194-4	http://link.springer.com/10.1007/s12080-013-0194-4		2013-08	2024-04-15 21:49:27	2024-04-15 21:49:27	2024-02-11 16:14:58	271-283		3	6		Theor Ecol								en					DOI.org (Crossref)
RBSSQJES	journalArticle	2011	Hare, William L.; Cramer, Wolfgang; Schaeffer, Michiel; Battaglini, Antonella; Jaeger, Carlo C.	Climate hotspots: key vulnerable regions, climate change and limits to warming	Regional Environmental Change		1436-3798, 1436-378X	10.1007/s10113-010-0195-4	http://link.springer.com/10.1007/s10113-010-0195-4		2011-03	2024-04-15 21:49:27	2024-04-15 21:49:27	2024-02-11 16:16:43	1-13		S1	11		Reg Environ Change	Climate hotspots							en					DOI.org (Crossref)					https://link.springer.com/content/pdf/10.1007/s10113-010-0195-4.pdf
UF4BNRIH	journalArticle	2010	Hazarika, Lakhi Prasad; Baruah, Debojit; Dutta, Ranjit	Status, Distribution and Conservation Threats of Endangered Cetacean Platanista gangetica gangetica Roxb. in Subansiri River, Northeastern India	Nature Environment and Pollution Technology					Critically endangered Ganges River Dolphin (Platanista gangetica gangetica Roxb.) is found in substantial numbers in the downstream of Subansiri river, a major tributary of the River Brahmaputra. Best estimates of 21, 23 and 26 dolphins were recorded in 2005-06, 2006-07 and 2007-08 respectively. Until recently, the Subansiri river was considered one of the safe havens for residential dolphin due …	2010	2024-04-15 21:49:27	2024-04-15 21:49:27				4	9										en					Zotero					http://www.neptjournal.com/upload-images/NL-20-24-(24)B-1555.pdf
WW66BTLI	journalArticle	2017	Heistermann, Maik	HESS Opinions: A planetary boundary on freshwater use is misleading	Hydrology and Earth System Sciences		1607-7938	10.5194/hess-21-3455-2017	https://hess.copernicus.org/articles/21/3455/2017/	Abstract. In 2009, a group of prominent Earth scientists introduced the planetary boundaries (PB) framework: they suggested nine global control variables, and defined corresponding thresholds which, if crossed, could generate unacceptable environmental change. The concept builds on systems theory, and views Earth as a complex adaptive system in which anthropogenic disturbances may trigger non-lin…	2017-07-12	2024-04-15 21:49:28	2024-04-15 21:49:28	2024-02-11 17:23:31	3455-3461		7	21		Hydrol. Earth Syst. Sci.	HESS Opinions							en					DOI.org (Crossref)					https://www.hydrol-earth-syst-sci.net/21/3455/2017/hess-21-3455-2017.pdf
9UJGNB9E	journalArticle	2019	Dakos, Vasilis; Matthews, Blake; Hendry, Andrew P.; Levine, Jonathan; Loeuille, Nicolas; Norberg, Jon; Nosil, Patrik; Scheffer, Marten; De Meester, Luc	Ecosystem tipping points in an evolving world	Nature Ecology & Evolution		2397-334X	10.1038/s41559-019-0797-2	https://www.nature.com/articles/s41559-019-0797-2	There is growing concern over tipping points arising in ecosystems because of the crossing of environmental thresholds. Tipping points lead to abrupt and possibly irreversible shifts between alternative ecosystem states, potentially incurring high societal costs. Trait variation in populations is central to the biotic feedbacks that maintain alternative ecosystem states, as they govern the respon…	2019-03	2024-04-15 21:49:28	2024-04-15 21:49:28	2024-02-11 17:30:13	355-362		3	3		Nat Ecol Evol								en					www-nature-com.proxy.library.uu.nl					https://www.nature.com/articles/s41559-019-0797-2.pdf	Ecology; Conservation biology; Community ecology; Ecological modelling; Ecosystem ecology
KHS6S8Q4	journalArticle	2021	Horita, Junnosuke; Iwasa, Yoh; Tachiki, Yuuya	Eco-evolutionary dynamics may show an irreversible regime shift, illustrated by salmonids facing climate change	Theoretical Ecology		1874-1746	10.1007/s12080-021-00502-0	https://doi.org/10.1007/s12080-021-00502-0	The enhanced or reduced growth of juvenile masu salmon (Oncorhynchus masou masou) may result from climate changes to their environment and thus impact on the eco-evolutionary dynamics of their life-history choices. Male juveniles with status, i.e., if their body size is larger than a threshold, stay in the stream and become resident males reproducing for multiple years, while those with smaller s…	2021-06-01	2024-04-15 21:49:28	2024-04-15 21:49:28	2024-02-11 17:54:49	345-357		2	14		Theor Ecol								en					Springer Link					https://link.springer.com/content/pdf/10.1007%2Fs12080-021-00502-0.pdf	Climate change; Interference competition; Alternative life-history tactics; Anadromous fish; Status-dependent strategy
UFSYLL4A	journalArticle	2022	Hu, Zhongmin; Dakos, Vasilis; Rietkerk, Max	Using functional indicators to detect state changes in terrestrial ecosystems	Trends in Ecology & Evolution		01695347	10.1016/j.tree.2022.07.011	https://linkinghub.elsevier.com/retrieve/pii/S0169534722001756		2022-12	2024-04-15 21:49:28	2024-04-15 21:49:28	2024-02-11 18:02:10	1036-1045		12	37		Trends in Ecology & Evolution								en					DOI.org (Crossref)
3LQ5H37L	journalArticle	2019	Hou, Xiaoyun; Liu, Shiliang; Zhao, Shuang; Dong, Shikui; Sun, Yongxiu; Beazley, Robert	The alpine meadow around the mining areas on the Qinghai-Tibetan Plateau will degenerate as a result of the change of dominant species under the disturbance of open-pit mining	Environmental Pollution		02697491	10.1016/j.envpol.2019.113111	https://linkinghub.elsevier.com/retrieve/pii/S0269749119321050		2019-11	2024-04-15 21:49:28	2024-04-15 21:49:28	2024-02-11 18:05:47	113111			254		Environmental Pollution								en					DOI.org (Crossref)
RFW6R4Q4	journalArticle	2016	Hunsicker, Mary E.; Kappel, Carrie V.; Selkoe, Kimberly A.; Halpern, Benjamin S.; Scarborough, Courtney; Mease, Lindley; Amrhein, Alisan	Characterizing driver–response relationships in marine pelagic ecosystems for improved ocean management	Ecological Applications		1939-5582	10.1890/14-2200	https://onlinelibrary.wiley.com/doi/abs/10.1890/14-2200	Scientists and resource managers often use methods and tools that assume ecosystem components respond linearly to environmental drivers and human stressors. However, a growing body of literature demonstrates that many relationships are non-linear, where small changes in a driver prompt a disproportionately large ecological response. We aim to provide a comprehensive assessment of the relationship…	2016	2024-04-15 21:49:28	2024-04-15 21:49:28	2024-02-11 18:08:50	651-663		3	26										en					Wiley Online Library					https://esajournals.onlinelibrary.wiley.com/doi/abs/10.1890/14-2200	tipping points; thresholds; pressure; generalized additive models; marine resource management; non-linearities; Pelagic; stressor; Key words:
3IVKHCCE	journalArticle	2018	Jager, Henriette I.; Novello, Rebecca C.; Dale, Virginia H.; Villnas, Anna; Rose, Kenneth A.	Unnatural hypoxic regimes	Ecosphere		2150-8925, 2150-8925	10.1002/ecs2.2408	https://esajournals.onlinelibrary.wiley.com/doi/10.1002/ecs2.2408	Abstract Coastal hypoxia is increasing worldwide in response to human‐caused changes in global climate and biogeochemical cycles. In this paper, we view anthropogenic trends in coastal hypoxia through the lens of disturbance ecology and complexity theory. Complexity theory provides a framework for describing how estuaries and other coastal aquatic ecosystems respond to hypoxia by understanding fe…	2018-09	2024-04-15 21:49:28	2024-04-15 21:49:28	2024-02-11 18:17:13	e02408		9	9		Ecosphere								en					DOI.org (Crossref)					https://esajournals.onlinelibrary.wiley.com/doi/pdfdirect/10.1002/ecs2.2408
SEHQPH3I	journalArticle	2010	Jordan, Teresa E.; Sala, Osvaldo E.; Stafford, Susan G.; Bubier, Jill L.; Crittenden, John C.; Cutter, Susan L.; Kay, Alan C.; Libecap, Gary D.; Moore, John C.; Rabalais, Nancy N.; Shepherd, J. Marshall; Travis, Jospeh	Recommendations for Interdisciplinary Study of Tipping Points in Natural and Social Systems	Eos, Transactions American Geophysical Union		2324-9250	10.1029/2010EO160005	https://onlinelibrary.wiley.com/doi/abs/10.1029/2010EO160005	In September 2009, the U.S. National Science Foundation's (NSF) Advisory Committee for Environmental Research and Education (AC-ERE) released “Transitions and Tipping Points in Complex Environmental Systems,” a report that advocates sweeping change in the way environmental research and education are sponsored and conducted. The conviction of the committee that physical and life scientists, engine…	2010	2024-04-15 21:49:28	2024-04-15 21:49:28	2024-02-11 18:42:17	143-144		16	91										en					Wiley Online Library				;	https://onlinelibrary.wiley.com/doi/pdfdirect/10.1029/2010EO160005; https://agupubs.onlinelibrary.wiley.com/doi/10.1029/2010EO160005	tipping points; environmental systems; natural-human systems
EI6JNPGI	journalArticle	2014	Jørgensen, Susanne V.; Hauschild, Michael Z.; Nielsen, Per H.	Assessment of urgent impacts of greenhouse gas emissions—the climate tipping potential (CTP)	The International Journal of Life Cycle Assessment		0948-3349, 1614-7502	10.1007/s11367-013-0693-y	http://link.springer.com/10.1007/s11367-013-0693-y		2014-04	2024-04-15 21:49:28	2024-04-15 21:49:28	2024-02-11 18:43:52	919-930		4	19		Int J Life Cycle Assess								en					DOI.org (Crossref)
Y6N8XKUU	journalArticle	2015	Jørgensen, Susanne V.; Hauschild, Michael Z.; Nielsen, Per H.	The potential contribution to climate change mitigation from temporary carbon storage in biomaterials	The International Journal of Life Cycle Assessment		0948-3349, 1614-7502	10.1007/s11367-015-0845-3	http://link.springer.com/10.1007/s11367-015-0845-3		2015-04	2024-04-15 21:49:28	2024-04-15 21:49:28	2024-02-11 18:49:28	451-462		4	20		Int J Life Cycle Assess								en					DOI.org (Crossref)					https://backend.orbit.dtu.dk/ws/files/128188757/J_rgensen_et_al._2015.pdf
YU66XF9U	journalArticle	2020	Keane, Andrew; Krauskopf, Bernd; Lenton, Timothy M.	Signatures Consistent with Multifrequency Tipping in the Atlantic Meridional Overturning Circulation	Physical Review Letters		1079-7114	10.1103/PhysRevLett.125.228701		The early detection of tipping points, which describe a rapid departure from a stable state, is an important theoretical and practical challenge. Tipping points are most commonly associated with the disappearance of steady-state or periodic solutions at fold bifurcations. We discuss here multifrequency tipping (M tipping), which is tipping due to the disappearance of an attracting torus. M tippin…	2020-11-27	2024-04-15 21:49:29	2024-04-15 21:49:29		228701		22	125		Phys Rev Lett								eng					PubMed				;	https://arxiv.org/pdf/2006.07230; http://www.ncbi.nlm.nih.gov/pubmed/33315437
9QW58M6E	journalArticle	2021	Kim, Se-Hyun; Kim, Dong Eon; Lee, Heejo; Jung, Sunghoon; Lee, Wang-Hee	Ensemble evaluation of the potential risk areas of yellow-legged hornet distribution	Environmental Monitoring and Assessment		0167-6369, 1573-2959	10.1007/s10661-021-09406-2	https://link.springer.com/10.1007/s10661-021-09406-2		2021-09	2024-04-15 21:49:29	2024-04-15 21:49:29	2024-02-11 19:13:30	601		9	193		Environ Monit Assess								en					DOI.org (Crossref)
LRCLBRVX	journalArticle	2022	Kovač, Žarko; Sathyendranath, Shubha	Fragility of marine photosynthesis	Frontiers in Marine Science		2296-7745	10.3389/fmars.2022.963395	https://www.frontiersin.org/articles/10.3389/fmars.2022.963395/full	Ecosystem fragility is an often used term in oceanography yet to this day it lacks a precise and widely accepted definition. Defining and subsequently quantifying fragility would be of great value, for such measures could be used to objectively ascertain the level of risk marine ecosystems face. Risk assessments could further be used to define the level of protection a given ocean region requires…	2022-09-13	2024-04-15 21:49:29	2024-04-15 21:49:29	2024-02-11 19:39:10	963395			9		Front. Mar. Sci.													DOI.org (Crossref)					https://www.frontiersin.org/articles/10.3389/fmars.2022.963395/pdf
CPZAPTF9	journalArticle	2011	Laurance, William F.; Dell, Bernard; Turton, Stephen M.; Lawes, Michael J.; Hutley, Lindsay B.; McCallum, Hamish; Dale, Patricia; Bird, Michael; Hardy, Giles; Prideaux, Gavin; Gawne, Ben; McMahon, Clive R.; Yu, Richard; Hero, Jean-Marc; Schwarzkopf, Lin; Krockenberger, Andrew; Douglas, Michael; Silvester, Ewen; Mahony, Michael; Vella, Karen; Saikia, Udoy; Wahren, Carl-Henrik; Xu, Zhihong; Smith, …	The 10 Australian ecosystems most vulnerable to tipping points	Biological Conservation		00063207	10.1016/j.biocon.2011.01.016	https://linkinghub.elsevier.com/retrieve/pii/S000632071100036X		2011-05	2024-04-15 21:49:29	2024-04-15 21:49:29	2024-02-11 21:22:22	1472-1480		5	144		Biological Conservation								en					DOI.org (Crossref)
6T89JGX9	journalArticle	2011	Lenton, Timothy M.	Early warning of climate tipping points	Nature Climate Change		1758-6798	10.1038/nclimate1143	https://www.nature.com/articles/nclimate1143	A tipping point occurs when an external forcing causes a qualitative change in a system. Human-induced climate change could push several large elements of the climate system, such as the Greenland ice sheet, past a tipping point. Given the severity of the potential impacts, early warning of these changes would be advantageous. This Review discusses the most promising approaches to early warning o…	2011-07	2024-04-15 21:49:29	2024-04-15 21:49:29	2024-02-11 21:31:15	201-209		4	1		Nature Clim Change								en					www-nature-com.proxy.library.uu.nl						Statistics
WLCYSIQ3	journalArticle	2011	Lenton, Timothy M.	Beyond 2°C: redefining dangerous climate change for physical systems	WIREs Climate Change		1757-7799	10.1002/wcc.107	https://onlinelibrary.wiley.com/doi/abs/10.1002/wcc.107	Most efforts to define a level of dangerous anthropogenic interference (DAI) with the climate system are framed in terms of global annual mean surface temperature change, with 2°C above preindustrial being the most widely accepted climate policy ‘target’. Yet, no actual large-scale threshold (or ‘tipping point’) in the climate system (of which there are probably several) has been clearly linked t…	2011	2024-04-15 21:49:29	2024-04-15 21:49:29	2024-02-11 22:23:35	451-461		3	2			Beyond 2°C							en					Wiley Online Library					https://wires.onlinelibrary.wiley.com/doi/abs/10.1002/wcc.107
U57CW4UE	journalArticle	2013	Lenton, Timothy M.	What early warning systems are there for environmental shocks?	Environmental Science & Policy		14629011	10.1016/j.envsci.2012.06.011	https://linkinghub.elsevier.com/retrieve/pii/S1462901112000913		2013-03	2024-04-15 21:49:29	2024-04-15 21:49:29	2024-02-11 22:31:57	S60-S75			27		Environmental Science & Policy								en					DOI.org (Crossref)
CVTKZZW3	journalArticle	2021	Lenton, T. M.	Tipping points in the climate system			0043-1656	10.1002/wea.4058	https://ore.exeter.ac.uk/repository/handle/10871/127923	Natural Environment Research Council (NERC)	2021-08-18	2024-04-15 21:49:29	2024-04-15 21:49:29	2024-02-11 22:42:11														en					ore.exeter.ac.uk					https://ore.exeter.ac.uk/repository/bitstream/10871/127923/1/wea.4058.pdf
LFH578F2	journalArticle	2020	Li, Xiaodong; Song, Kaishan; Liu, Ge	Wetland Fire Scar Monitoring and Its Response to Changes of the Pantanal Wetland	Sensors		1424-8220	10.3390/s20154268	https://www.mdpi.com/1424-8220/20/15/4268	Fire is an important disturbance factor which results in the irreversible change of land surface ecosystems and leads to a new ecological status after the fire is extinguished. Spanning the period from August to September 2019, the Amazon Forest fires were an unprecedented event in terms of the scale and duration of burning, with a duration of 42 days in the Pantanal wetland. Based on the observa…	2020-07-31	2024-04-15 21:49:30	2024-04-15 21:49:30	2024-02-12	4268		15	20		Sensors								en					DOI.org (Crossref)					https://www.mdpi.com/1424-8220/20/15/4268/pdf?version=1596166868
X77UGUSH	bookSection	2015	Lenton, Timothy M.; Livina, Valerie N.	Detecting and Anticipating Climate Tipping Points	Extreme Events	978-1-119-15705-2			https://onlinelibrary.wiley.com/doi/abs/10.1002/9781119157052.ch5	This chapter outlines some generic methods that can be used to detect and anticipate bifurcation-type tipping points in the climate system. It focuses on perhaps the most extreme events in the climate system; large-scale tipping points or discontinuities and the prospects for providing their early warning. Different methods are applied to the ice-core record of abrupt climate changes in Greenland…	2015	2024-04-15 21:49:30	2024-04-15 21:49:30	2024-02-12	51-62											American Geophysical Union (AGU)		en					Wiley Online Library					https://agupubs.onlinelibrary.wiley.com/doi/10.1002/9781119157052.ch5	rate-dependent tipping; climate tipping points; ice age; bifurcation-type tipping points; early-warning capability; ice-core record; noise-induced tipping; paleoclimate record
55433UB6	journalArticle	2023	Liu, Teng; Chen, Dean; Yang, Lan; Meng, Jun; Wang, Zanchenling; Ludescher, Josef; Fan, Jingfang; Yang, Saini; Chen, Deliang; Kurths, Jürgen; Chen, Xiaosong; Havlin, Shlomo; Schellnhuber, Hans Joachim	Teleconnections among tipping elements in the Earth system	Nature Climate Change		1758-678X, 1758-6798	10.1038/s41558-022-01558-4	https://www.nature.com/articles/s41558-022-01558-4	Abstract Tipping elements are components of the Earth system that may shift abruptly and irreversibly from one state to another at specific thresholds. It is not well understood to what degree tipping of one system can influence other regions or tipping elements. Here, we propose a climate network approach to analyse the global impacts of a prominent tipping element, the Amazon Rainforest Area (A…	2023-01	2024-04-15 21:49:30	2024-04-15 21:49:30	2024-02-12 01:09:43	67-74		1	13		Nat. Clim. Chang.								en					DOI.org (Crossref)					https://www.nature.com/articles/s41558-022-01558-4.pdf
ZFUICWIP	journalArticle	2021	Lohmann, Johannes; Castellana, Daniele; Ditlevsen, Peter D.; Dijkstra, Henk A.	Abrupt climate change as a rate-dependent cascading tipping point	Earth System Dynamics		2190-4987	10.5194/esd-12-819-2021	https://esd.copernicus.org/articles/12/819/2021/	Abstract. We propose a conceptual model comprising a cascade of tipping points as a mechanism for past abrupt climate changes. In the model, changes in a control parameter, which could for instance be related to changes in the atmospheric circulation, induce sequential tipping of sea ice cover and the ocean's meridional overturning circulation. The ocean component, represented by the well-known S…	2021-07-28	2024-04-15 21:49:30	2024-04-15 21:49:30	2024-02-12 01:21:57	819-835		3	12		Earth Syst. Dynam.								en					DOI.org (Crossref)					https://esd.copernicus.org/articles/12/819/2021/esd-12-819-2021.pdf
8ZK6T3P6	journalArticle	2021	Lohmann, Johannes; Ditlevsen, Peter D.	Risk of tipping the overturning circulation due to increasing rates of ice melt	Proceedings of the National Academy of Sciences		0027-8424, 1091-6490	10.1073/pnas.2017989118	https://pnas.org/doi/full/10.1073/pnas.2017989118	Significance Ongoing greenhouse gas emissions put elements of the Earth system at risk for crossing critical thresholds (tipping points), leading to abrupt irreversible climate change. Measures for reducing emissions should keep Earth in the safe operating space away from tipping points. Here we show that increasing rates of change of ice melt can induce a collapse of the Atlantic Meridional Over…	2021-03-02	2024-04-15 21:49:30	2024-04-15 21:49:30	2024-02-12 01:38:22	e2017989118		9	118		Proc. Natl. Acad. Sci. U.S.A.								en					DOI.org (Crossref)					https://zenodo.org/records/4646736/files/e2017989118.full.pdf
7ZRRX55M	journalArticle	2022	Lux, Kerstin; Ashwin, Peter; Wood, Richard; Kuehn, Christian	Assessing the impact of parametric uncertainty on tipping points of the Atlantic meridional overturning circulation	Environmental Research Letters		1748-9326	10.1088/1748-9326/ac7602	https://dx.doi.org/10.1088/1748-9326/ac7602	Various elements of the Earth system have the potential to undergo critical transitions to a radically different state, under sustained changes to climate forcing. The Atlantic meridional overturning circulation (AMOC) is of particular importance for North Atlantic heat transport and is thought to be potentially at risk of passing such a tipping point (TP). In climate models, the location and lik…	2022-06	2024-04-15 21:49:30	2024-04-15 21:49:30	2024-02-12 01:52:28	075002		7	17		Environ. Res. Lett.								en					Institute of Physics					https://iopscience.iop.org/article/10.1088/1748-9326/ac7602/pdf
8QVBBWAV	journalArticle	2020	Magliozzi, Chiara; Tsiamis, Konstantinos; Vigiak, Olga; Deriu, Ivan; Gervasini, Eugenio; Cardoso, Ana Cristina	Assessing invasive alien species in European catchments: Distribution and impacts	Science of The Total Environment		00489697	10.1016/j.scitotenv.2020.138677	https://linkinghub.elsevier.com/retrieve/pii/S004896972032194X		2020-08	2024-04-15 21:49:30	2024-04-15 21:49:30	2024-02-12 01:59:00	138677			732		Science of The Total Environment	Assessing invasive alien species in European catchments							en					DOI.org (Crossref)
ZLNHB73P	journalArticle	2013	McGLATHERY, Karen J.; Reidenbach, Matthew A.; D'Odorico, Paolo; Fagherazzi, Sergio; Pace, Michael L.; Porter, John H.	Nonlinear Dynamics and Alternative Stable States in Shallow Coastal Systems	Oceanography		1042-8275		https://www.jstor.org/stable/24862085	ABSTRACTThe dynamics of shallow-water coastal environments are controlled by external drivers—sea level rise, storms, and sediment and nutrient supplies—and by internal feedbacks. Interactions of biotic processes (vegetation growth, trophic dynamics) and abiotic drivers can lead to nonlinear responses to changing conditions and to the emergence of thresholds, hysteresis, and alternative stable st…	2013	2024-04-15 21:49:30	2024-04-15 21:49:30	2024-02-12 09:09:31	220-231		3	26															JSTOR					https://www.jstor.org/stable/pdfplus/10.2307/24862085.pdf?acceptTC=true
CDQ8658Y	journalArticle	2021	Mendez, Alexander; Farazmand, Mohammad	Investigating climate tipping points under various emission reduction and carbon capture scenarios with a stochastic climate model	Proceedings of the Royal Society A: Mathematical, Physical and Engineering Sciences			10.1098/rspa.2021.0697		We study the mitigation of climate tipping point transitions using an energy balance model. The evolution of the global mean surface temperature is coupled with the CO 2 concentration through the green-house effect. We model the CO 2 concentration with a stochastic delay differential equation (SDDE), accounting for various carbon emission and capture scenarios. The resulting coupled system of SDD…	2021-12-15	2024-04-15 21:49:30	2024-04-15 21:49:30					477		Proceedings of the Royal Society A: Mathematical, Physical and Engineering Sciences													ResearchGate				;	https://arxiv.org/pdf/2012.01613; https://www.researchgate.net/publication/357055539_Investigating_climate_tipping_points_under_various_emission_reduction_and_carbon_capture_scenarios_with_a_stochastic_climate_model
NIV3Y63U	journalArticle	2018	Mildrexler, D. J.; Zhao, M.; Cohen, W. B.; Running, S. W.; Song, X. P.; Jones, M. O.	Thermal Anomalies Detect Critical Global Land Surface Changes	Journal of Applied Meteorology and Climatology		1558-8424, 1558-8432	10.1175/JAMC-D-17-0093.1	https://journals.ametsoc.org/view/journals/apme/57/2/jamc-d-17-0093.1.xml	Abstract Measurements that link surface conditions and climate can provide critical information on important biospheric changes occurring in the Earth system. As the direct driving force of energy and water fluxes at the surface–atmosphere interface, land surface temperature (LST) provides information on physical processes of land-cover change and energy-balance changes that air temperature canno…	2018-02	2024-04-15 21:49:31	2024-04-15 21:49:31	2024-02-12 09:38:11	391-411		2	57															DOI.org (Crossref)					https://scholarworks.umt.edu/cgi/viewcontent.cgi?article=1392&context=ntsg_pubs
T4H96NI5	journalArticle	2009	Molina, Mario; Zaelke, Durwood; Sarma, K. Madhava; Andersen, Stephen O.; Ramanathan, Veerabhadran; Kaniaru, Donald	Reducing abrupt climate change risk using the Montreal Protocol and other regulatory actions to complement cuts in CO2 emissions	Proceedings of the National Academy of Sciences			10.1073/pnas.0902568106	https://www.pnas.org/doi/full/10.1073/pnas.0902568106	Current emissions of anthropogenic greenhouse gases (GHGs) have already committed the planet to an increase in average surface temperature by the end of the century that may be above the critical threshold for tipping elements of the climate system into abrupt change with potentially irreversible and unmanageable consequences. This would mean that the climate system is close to entering if not al…	2009-12-08	2024-04-15 21:49:31	2024-04-15 21:49:31	2024-02-12	20616-20621		49	106															pnas.org (Atypon)					https://www.pnas.org/doi/pdf/10.1073/pnas.0902568106
PT75M4ZA	journalArticle	2022	Muthukrishnan, Ranjan; Hayes, Katherine; Bartowitz, Kristina; Cattau, Megan E.; Harvey, Brian J.; Lin, Yang; Lunch, Claire	Harnessing NEON to evaluate ecological tipping points: Opportunities, challenges, and approaches	Ecosphere		2150-8925, 2150-8925	10.1002/ecs2.3989	https://esajournals.onlinelibrary.wiley.com/doi/10.1002/ecs2.3989	Abstract The combination of continuing anthropogenic impact on ecosystems across the globe and the observation of catastrophic shifts in some systems has generated substantial interest in understanding and predicting ecological tipping points. The recent establishment and full operation of NEON has created an opportunity for researchers to access extensive datasets monitoring the composition and …	2022-03	2024-04-15 21:49:31	2024-04-15 21:49:31	2024-02-12	e3989		3	13		Ecosphere	Harnessing							en					DOI.org (Crossref)
WMHCK4HW	journalArticle	2021	Nanda, Amar V. V.; Beesley, Leah; Locatelli, Luca; Gersonius, Berry; Hipsey, Matthew R.; Ghadouani, Anas	Resilience and Adaptive Capacity of the Swan Coastal Plain Wetlands	Frontiers in Water		2624-9375	10.3389/frwa.2021.754564	https://www.frontiersin.org/articles/10.3389/frwa.2021.754564/full	An estimated 90% of the Swan Coastal Plain (SCP) wetlands, located in southwestern Australia, have been lost because of infilling or drainage. This loss continues despite the well-known causes, which include nutrient enrichment; the invasion of exotic flora and fauna; loss of fringing vegetation; and altered hydrological regimes caused by groundwater abstraction; urbanization; and a drying climat…	2021-11-01	2024-04-15 21:49:31	2024-04-15 21:49:31	2024-02-12	754564			3		Front. Water													DOI.org (Crossref)					https://www.frontiersin.org/articles/10.3389/frwa.2021.754564/pdf
9HK8992U	journalArticle	2011	Nikolaidis, Nikolaos P.	Human impacts on soils: Tipping points and knowledge gaps	Applied Geochemistry		08832927	10.1016/j.apgeochem.2011.03.111	https://linkinghub.elsevier.com/retrieve/pii/S0883292711001909		2011-06	2024-04-15 21:49:31	2024-04-15 21:49:31	2024-02-12 11:03:26	S230-S233			26		Applied Geochemistry	Human impacts on soils							en					DOI.org (Crossref)
6C9NUBM6	journalArticle	2014	Plagányi, Ée; Ellis, N; Blamey, Lk; Morello, Eb; Norman-Lopez, A; Robinson, W; Sporcic, M; Sweatman, H	Ecosystem modelling provides clues to understanding ecological tipping points	Marine Ecology Progress Series		0171-8630, 1616-1599	10.3354/meps10909	http://www.int-res.com/abstracts/meps/v512/p99-113/		2014-10-09	2024-04-15 21:49:31	2024-04-15 21:49:31	2024-02-12 11:35:54	99-113			512		Mar. Ecol. Prog. Ser.								en					DOI.org (Crossref)					https://www.int-res.com/articles/theme/m512p099.pdf
8WJRRRFL	journalArticle	2018	Ratajczak, Zak; Carpenter, Stephen R.; Ives, Anthony R.; Kucharik, Christopher J.; Ramiadantsoa, Tanjona; Stegner, M. Allison; Williams, John W.; Zhang, Jien; Turner, Monica G.	Abrupt Change in Ecological Systems: Inference and Diagnosis	Trends in Ecology & Evolution		01695347	10.1016/j.tree.2018.04.013	https://linkinghub.elsevier.com/retrieve/pii/S0169534718300910		2018-07	2024-04-15 21:49:31	2024-04-15 21:49:31	2024-02-12 11:55:18	513-526		7	33		Trends in Ecology & Evolution	Abrupt Change in Ecological Systems							en					DOI.org (Crossref)
GFFTIMBT	journalArticle	2015	Reyer, Christopher P. O.; Brouwers, Niels; Rammig, Anja; Brook, Barry W.; Epila, Jackie; Grant, Robert F.; Holmgren, Milena; Langerwisch, Fanny; Leuzinger, Sebastian; Lucht, Wolfgang; Medlyn, Belinda; Pfeifer, Marion; Steinkamp, Jörg; Vanderwel, Mark C.; Verbeeck, Hans; Villela, Dora M.	Forest resilience and tipping points at different spatio‐temporal scales: approaches and challenges	Journal of Ecology		0022-0477, 1365-2745	10.1111/1365-2745.12337	https://besjournals.onlinelibrary.wiley.com/doi/10.1111/1365-2745.12337	Summary Anthropogenic global change compromises forest resilience, with profound impacts to ecosystem functions and services. This synthesis paper reflects on the current understanding of forest resilience and potential tipping points under environmental change and explores challenges to assessing responses using experiments, observations and models. Forests are changing over a wide range of spat…	2015-01	2024-04-15 21:49:32	2024-04-15 21:49:32	2024-02-12 12:07:17	5-15		1	103		Journal of Ecology	Forest resilience and tipping points at different spatio‐temporal scales							en					DOI.org (Crossref)					https://publications.pik-potsdam.de/pubman/item/item_19781_1/component/file_19782/6558oa.pdf			Coomes, David
E3APM36E	journalArticle	2021	Rietkerk, Max; Bastiaansen, Robbin; Banerjee, Swarnendu; Van De Koppel, Johan; Baudena, Mara; Doelman, Arjen	Evasion of tipping in complex systems through spatial pattern formation	Science		0036-8075, 1095-9203	10.1126/science.abj0359	https://www.science.org/doi/10.1126/science.abj0359	Resilience to tipping points in ecosystems Spatial pattern formation has been proposed as an early warning signal for dangerous tipping points and imminent critical transitions in complex systems, including ecosystems. Rietkerk et al . review how ecosystems and Earth system components can actually evade catastrophic tipping through various pathways of spatial pattern formation. With mathematical …	2021-10-08	2024-04-15 21:49:32	2024-04-15 21:49:32	2024-02-12 12:15:41	eabj0359		6564	374		Science								en					DOI.org (Crossref)					https://dspace.library.uu.nl/bitstream/handle/1874/413153/science.abj0359.pdf?sequence=1&isAllowed=y
M2P9FCMK	journalArticle	2013	Rinawati, Fitria; Stein, Katharina; Lindner, André	Climate Change Impacts on Biodiversity—The Setting of a Lingering Global Crisis	Diversity		1424-2818	10.3390/d5010114	http://www.mdpi.com/1424-2818/5/1/114		2013-03-07	2024-04-15 21:49:32	2024-04-15 21:49:32	2024-02-12 12:27:08	114-123		1	5		Diversity								en					DOI.org (Crossref)					https://www.mdpi.com/1424-2818/5/1/114/pdf?version=1362654075
SED56E9M	journalArticle	2021	Ritchie, Paul D. L.; Clarke, Joseph J.; Cox, Peter M.; Huntingford, Chris	Overshooting tipping point thresholds in a changing climate	Nature		0028-0836, 1476-4687	10.1038/s41586-021-03263-2	https://www.nature.com/articles/s41586-021-03263-2		2021-04-22	2024-04-15 21:49:32	2024-04-15 21:49:32	2024-02-12 12:37:25	517-523		7855	592		Nature								en					DOI.org (Crossref)					https://nora.nerc.ac.uk/id/eprint/530416/1/N530416PP.pdf
69YS4B7V	journalArticle	2013	Rose, Brian E. J.; Ferreira, David; Marshall, John	The Role of Oceans and Sea Ice in Abrupt Transitions between Multiple Climate States	Journal of Climate		0894-8755, 1520-0442	10.1175/JCLI-D-12-00175.1	http://journals.ametsoc.org/doi/10.1175/JCLI-D-12-00175.1	Abstract The coupled climate dynamics underlying large, rapid, and potentially irreversible changes in ice cover are studied. A global atmosphere–ocean–sea ice general circulation model with idealized aquaplanet geometry is forced by gradual multi-millennial variations in solar luminosity. The model traverses a hysteresis loop between warm ice-free conditions and cold glacial conditions in respon…	2013-05-01	2024-04-15 21:49:32	2024-04-15 21:49:32	2024-02-12 12:43:35	2862-2879		9	26										en					DOI.org (Crossref)					https://journals.ametsoc.org/downloadpdf/journals/clim/26/9/jcli-d-12-00175.1.pdf
Y4MCTXLB	journalArticle	2021	Saatchi, Sassan; Longo, Marcos; Xu, Liang; Yang, Yan; Abe, Hitofumi; André, Michel; Aukema, Juliann E.; Carvalhais, Nuno; Cadillo-Quiroz, Hinsby; Cerbu, Gillian Ann; Chernela, Janet M.; Covey, Kristofer; Sánchez-Clavijo, Lina María; Cubillos, Isai V.; Davies, Stuart J.; De Sy, Veronique; De Vleeschouwer, Francois; Duque, Alvaro; Sybille Durieux, Alice Marie; De Avila Fernandes, Kátia; Fernandez, …	Detecting vulnerability of humid tropical forests to multiple stressors	One Earth		25903322	10.1016/j.oneear.2021.06.002	https://linkinghub.elsevier.com/retrieve/pii/S2590332221003444		2021-07	2024-04-15 21:49:32	2024-04-15 21:49:32	2024-02-12 12:47:24	988-1003		7	4		One Earth								en					DOI.org (Crossref)					https://www.cell.com/article/S2590332221003444/pdf
UNNE3EYH	journalArticle	2021	Sambaraju, Kishan R.; Côté, Chantal	Are Climates in Canada and the United States Suitable for the European Spruce Bark Beetle, Ips typographus, and Its Fungal Associate, Endoconidiophora polonica?	Forests		1999-4907	10.3390/f12121725	https://www.mdpi.com/1999-4907/12/12/1725	Invasions of exotic forest insects and pathogens can devastate evolutionarily naïve habitats and could cause irreversible changes to urban and natural ecosystems. Given the ever-increasing volume of trade in wood and plant stock worldwide, establishment of non-native pests under climate change is one of the most important forest health concerns currently. The European spruce bark beetle, Ips typo…	2021-12-07	2024-04-15 21:49:32	2024-04-15 21:49:32	2024-02-12 12:53:43	1725		12	12		Forests								en					DOI.org (Crossref)					https://www.mdpi.com/1999-4907/12/12/1725/pdf?version=1638875537
CSAJ9LJG	journalArticle	2016	Schaphoff, Sibyll; Reyer, Christopher P.O.; Schepaschenko, Dmitry; Gerten, Dieter; Shvidenko, Anatoly	Tamm Review: Observed and projected climate change impacts on Russia’s forests and its carbon balance	Forest Ecology and Management		03781127	10.1016/j.foreco.2015.11.043	https://linkinghub.elsevier.com/retrieve/pii/S0378112715006787		2016-02	2024-04-15 21:49:32	2024-04-15 21:49:32	2024-02-12 13:00:39	432-444			361		Forest Ecology and Management	Tamm Review							en					DOI.org (Crossref)					https://pure.iiasa.ac.at/id/eprint/11708/1/Tamm%20Review%20Observed%20and%20projected%20climate%20change%20impacts%20on%20Russia%27s%20forests%20and%20its%20carbon%20balance.pdf
DRALM6IW	journalArticle	2009	Schellnhuber, Hans Joachim	Tipping elements in the Earth System	Proceedings of the National Academy of Sciences			10.1073/pnas.0911106106	https://www.pnas.org/doi/10.1073/pnas.0911106106		2009-12-08	2024-04-15 21:49:32	2024-04-15 21:49:32	2024-02-12 13:05:04	20561-20563		49	106															pnas.org (Atypon)					https://www.pnas.org/doi/pdf/10.1073/pnas.0911106106
FV3HX59W	bookSection	2019	Schellnhuber, Hans Joachim; Martin, Maria A.	The Earth System and Climate Science: Understanding a Very Complex Entity	Encyclopedia of Ecology	978-0-444-64130-4			https://linkinghub.elsevier.com/retrieve/pii/B9780124095489105822		2019	2024-04-15 21:49:33	2024-04-15 21:49:33	2024-02-12 13:10:23	35-41						The Earth System and Climate Science					Elsevier		en					DOI.org (Crossref)
TZE6NFVE	journalArticle	2019	Siero, Eric; Siteur, Koen; Doelman, Arjen; Koppel, Johan van de; Rietkerk, Max; Eppinga, Maarten B.	Grazing Away the Resilience of Patterned Ecosystems	The American Naturalist		0003-0147	10.1086/701669	https://www.journals.uchicago.edu/doi/10.1086/701669	Ecosystems’ responses to changing environmental conditions can be modulated by spatial self-organization. A prominent example of this can be found in drylands, where formation of vegetation patterns attenuates the magnitude of degradation events in response to decreasing rainfall. In model studies, the pattern wavelength responds to changing conditions, which is reflected by a rather gradual decl…	2019-03	2024-04-15 21:49:33	2024-04-15 21:49:33	2024-03-20 06:07:19	472-480		3	193															journals.uchicago.edu (Atypon)					https://www.journals.uchicago.edu/doi/pdf/10.1086/701669	self-organization; regime shift; desertification; land degradation; global coupling; positive density dependence
45SJAVCP	journalArticle	2016	Steffen, Will; Leinfelder, Reinhold; Zalasiewicz, Jan; Waters, Colin N.; Williams, Mark; Summerhayes, Colin; Barnosky, Anthony D.; Cearreta, Alejandro; Crutzen, Paul; Edgeworth, Matt; Ellis, Erle C.; Fairchild, Ian J.; Galuszka, Agnieszka; Grinevald, Jacques; Haywood, Alan; Ivar do Sul, Juliana; Jeandel, Catherine; McNeill, J.r.; Odada, Eric; Oreskes, Naomi; Revkin, Andrew; Richter, Daniel deB.; …	Stratigraphic and Earth System approaches to defining the Anthropocene	Earth's Future		2328-4277	10.1002/2016EF000379	https://onlinelibrary.wiley.com/doi/abs/10.1002/2016EF000379	Stratigraphy provides insights into the evolution and dynamics of the Earth System over its long history. With recent developments in Earth System science, changes in Earth System dynamics can now be observed directly and projected into the near future. An integration of the two approaches provides powerful insights into the nature and significance of contemporary changes to Earth. From both pers…	2016	2024-04-15 21:49:33	2024-04-15 21:49:33	2024-03-20 07:39:12	324-345		8	4										en					Wiley Online Library				;	https://onlinelibrary.wiley.com/doi/pdfdirect/10.1002/2016EF000379; https://agupubs.onlinelibrary.wiley.com/doi/10.1002/2016EF000379	Anthropocene; Stratigraphy; Earth System science
TXAPDJAZ	journalArticle	2020	Steffen, Will; Richardson, Katherine; Rockström, Johan; Schellnhuber, Hans Joachim; Dube, Opha Pauline; Dutreuil, Sébastien; Lenton, Timothy M.; Lubchenco, Jane	The emergence and evolution of Earth System Science	Nature Reviews Earth & Environment		2662-138X	10.1038/s43017-019-0005-6	https://www.nature.com/articles/s43017-019-0005-6	Earth System Science (ESS) is a rapidly emerging transdisciplinary endeavour aimed at understanding the structure and functioning of the Earth as a complex, adaptive system. Here, we discuss the emergence and evolution of ESS, outlining the importance of these developments in advancing our understanding of global change. Inspired by early work on biosphere–geosphere interactions and by novel pers…	2020-01	2024-04-15 21:49:33	2024-04-15 21:49:33	2024-03-20 11:03:31	54-63		1	1		Nat Rev Earth Environ								en					www.nature.com					https://www.nature.com/articles/s43017-019-0005-6.pdf	Environmental sciences; Climate sciences; Environmental social sciences; Scientific community
IWCMAS5W	journalArticle	2021	Suz, Laura M.; Bidartondo, Martin I.; van der Linde, Sietse; Kuyper, Thomas W.	Ectomycorrhizas and tipping points in forest ecosystems	New Phytologist		1469-8137	10.1111/nph.17547	https://onlinelibrary.wiley.com/doi/abs/10.1111/nph.17547	The resilience of forests is compromised by human-induced environmental influences pushing them towards tipping points and resulting in major shifts in ecosystem state that might be difficult to reverse, are difficult to predict and manage, and can have vast ecological, economic and social consequences. The literature on tipping points has grown rapidly, but almost exclusively based on aquatic an…	2021	2024-04-15 21:49:33	2024-04-15 21:49:33	2024-03-20 11:04:48	1700-1707		5	231										en					Wiley Online Library				;	https://nph.onlinelibrary.wiley.com/doi/10.1111/nph.17547; https://onlinelibrary.wiley.com/doi/pdfdirect/10.1111/nph.17547	tipping points; hysteresis; forests; ectomycorrhizas; phosphorus limitation; positive feedbacks; nitrogen deposition; foliar N : P ratios
8L8BF7KG	journalArticle	2023	Synodinos, Alexis D.; Karnatak, Rajat; Aguilar-Trigueros, Carlos A.; Gras, Pierre; Heger, Tina; Ionescu, Danny; Maaß, Stefanie; Musseau, Camille L.; Onandia, Gabriela; Planillo, Aimara; Weiss, Lina; Wollrab, Sabine; Ryo, Masahiro	The rate of environmental change as an important driver across scales in ecology	Oikos		1600-0706	10.1111/oik.09616	https://onlinelibrary.wiley.com/doi/abs/10.1111/oik.09616	Global change has been predominantly studied from the prism of ‘how much' rather than ‘how fast' change occurs. Associated to this, there has been a focus on environmental drivers crossing a critical value and causing so-called regime shifts. This presupposes that the rate at which environmental conditions change is slow enough to allow the ecological entity to remain close to a stable attractor …	2023	2024-04-15 21:49:33	2024-04-15 21:49:33	2024-03-20 13:16:35	e09616		4	2023										en					Wiley Online Library					https://onlinelibrary.wiley.com/doi/pdfdirect/10.1111/oik.09616	climate change; global change; transitions; R-tipping; eco-evo feedbacks; ecological communities; temporal ecology
UEQ4Q6EN	journalArticle	2020	Thomas, Zoë A.; Jones, Richard T.; Turney, Chris S. M.; Golledge, Nicholas; Fogwill, Christopher; Bradshaw, Corey J. A.; Menviel, Laurie; McKay, Nicholas P.; Bird, Michael; Palmer, Jonathan; Kershaw, Peter; Wilmshurst, Janet; Muscheler, Raimund	Tipping elements and amplified polar warming during the Last Interglacial	Quaternary Science Reviews		0277-3791	10.1016/j.quascirev.2020.106222	https://www.sciencedirect.com/science/article/pii/S0277379119309205	Irreversible shifts of large-scale components of the Earth system (so-called ‘tipping elements’) on policy-relevant timescales are a major source of uncertainty for projecting the impacts of future climate change. The high latitudes are particularly vulnerable to positive feedbacks that amplify change through atmosphere-ocean-ice interactions. Unfortunately, the short instrumental record does not…	2020-04-01	2024-04-15 21:49:33	2024-04-15 21:49:33	2024-03-20 13:28:56	106222			233		Quaternary Science Reviews													ScienceDirect					https://www.sciencedirect.com/science/article/abs/pii/S0277379119309205
9DYIJ7Z6	journalArticle	2011	THOMPSON, J. MICHAEL T.; SIEBER, JAN	Predicting climate tipping as a noisy bifurcation: a review	International Journal of Bifurcation and Chaos			10.1142/S0218127411028519	https://www.worldscientific.com/worldscinet/ijbc	IJBC is widely regarded as a leading journal in the exciting fields of chaos theory and nonlinear science, featuring many important papers by leading researchers.	2011-11-20	2024-04-15 21:49:34	2024-04-15 21:49:34	2024-03-20 15:00:38							PREDICTING CLIMATE TIPPING AS A NOISY BIFURCATION							en				world	www.worldscientific.com				;	https://www.ucl.ac.uk/~ucess21/00%20Thompson2010%20off%20JS%20web.pdf; https://www.worldscientific.com/doi/epdf/10.1142/S0218127411028519
8IKYXKNQ	journalArticle	2012	Wassmann, Paul; Lenton, Timothy M.	Arctic Tipping Points in an Earth System Perspective	AMBIO		1654-7209	10.1007/s13280-011-0230-9	https://doi.org/10.1007/s13280-011-0230-9	We provide an introduction to the volume The Arctic in the Earth System perspective: the role of tipping points. The terms tipping point and tipping element are described and their role in current science, general debates, and the Arctic are elucidated. From a wider perspective, the volume focuses upon the role of humans in the Arctic component of the Earth system and in particular the envelope f…	2012-02-01	2024-04-15 21:49:34	2024-04-15 21:49:34	2024-03-27 09:29:34	1-9		1	41		AMBIO								en					Springer Link					https://europepmc.org/articles/pmc3357830?pdf=render	Resilience; Earth system; Climate tipping elements; Points of no return; Tipping points
72HSH5S7	journalArticle	2021	Velasco, Julián A.; Estrada, Francisco; Calderón-Bustamante, Oscar; Swingedouw, Didier; Ureta, Carolina; Gay, Carlos; Defrance, Dimitri	Synergistic impacts of global warming and thermohaline circulation collapse on amphibians	Communications Biology		2399-3642	10.1038/s42003-021-01665-6	https://www.nature.com/articles/s42003-021-01665-6	Impacts on ecosystems and biodiversity are a prominent area of research in climate change. However, little is known about the effects of abrupt climate change and climate catastrophes on them. The probability of occurrence of such events is largely unknown but the associated risks could be large enough to influence global climate policy. Amphibians are indicators of ecosystems’ health and particu…	2021-01-29	2024-04-15 21:49:34	2024-04-15 21:49:34	2024-03-27 09:29:50	1-7		1	4		Commun Biol								en					www.nature.com					https://www.nature.com/articles/s42003-021-01665-6.pdf	Climate-change ecology; Macroecology
6SREKBXK	journalArticle	2015	Vasilakopoulos, Paraskevas; Marshall, C. Tara	Resilience and tipping points of an exploited fish population over six decades	Global Change Biology		1365-2486	10.1111/gcb.12845	https://onlinelibrary.wiley.com/doi/abs/10.1111/gcb.12845	Complex natural systems with eroded resilience, such as populations, ecosystems and socio-ecological systems, respond to small perturbations with abrupt, discontinuous state shifts, or critical transitions. Theory of critical transitions suggests that such systems exhibit fold bifurcations featuring folded response curves, tipping points and alternate attractors. However, there is little empirica…	2015	2024-04-15 21:49:34	2024-04-15 21:49:34	2024-03-27 09:30:28	1834-1847		5	21										en					Wiley Online Library					https://onlinelibrary.wiley.com/doi/10.1111/gcb.12845	hysteresis; alternate states; Barents Sea cod; basins of attraction; Gadus morhua; resilience assessment; fold bifurcation; state shift
GE2GTG7V	journalArticle	2020	Várbíró, Gábor; Borics, Gábor; Novais, Maria Helena; Morais, Maria Manuela; Rimet, Frédéric; Bouchez, Agnès; Tapolczai, Kálmán; Bácsi, István; Usseglio-Polatera, Philippe; B-Béres, Viktória	Environmental filtering and limiting similarity as main forces driving diatom community structure in Mediterranean and continental temporary and perennial streams	Science of The Total Environment		0048-9697	10.1016/j.scitotenv.2020.140459	https://www.sciencedirect.com/science/article/pii/S0048969720339814	Climatic extreme events such as droughts (unpredictable), dry periods (predictable) or even flush floods, threaten freshwater ecosystems worldwide. The filtering mechanisms of these events and their strength on communities, however, can be different among regions. While time-for-adaptation theory defines whether or not water scarcity can be considered as disturbance, the stress-dominance theory p…	2020-11-01	2024-04-15 21:49:34	2024-04-15 21:49:34	2024-03-27 09:30:48	140459			741		Science of The Total Environment													ScienceDirect				;	https://www.sciencedirect.com/science/article/pii/S0048969720339814?via%3Dihub; https://dspace.uevora.pt/rdpc/bitstream/10174/28956/1/Varbiro%20et%20al%202020%20STOTEN%20741%20140459_Environmental%20filtering%20and%20limiting%20similarity%20as%20main%20forces.pdf	Diatoms; Environmental filtering; Limiting similarity; Mediterranean and continental regions; Temporary streams
ZDX5IM79	journalArticle	2017	van Belzen, Jim; van de Koppel, Johan; Kirwan, Matthew L.; van der Wal, Daphne; Herman, Peter M. J.; Dakos, Vasilis; Kéfi, Sonia; Scheffer, Marten; Guntenspergen, Glenn R.; Bouma, Tjeerd J.	Vegetation recovery in tidal marshes reveals critical slowing down under increased inundation	Nature Communications		2041-1723	10.1038/ncomms15811	https://www.nature.com/articles/ncomms15811	A declining rate of recovery following disturbance has been proposed as an important early warning for impending tipping points in complex systems. Despite extensive theoretical and laboratory studies, this ‘critical slowing down’ remains largely untested in the complex settings of real-world ecosystems. Here, we provide both observational and experimental support of critical slowing down along n…	2017-06-09	2024-04-15 21:49:34	2024-04-15 21:49:34	2024-03-27 09:31:19	15811		1	8		Nat Commun								en					www.nature.com					https://www.nature.com/articles/ncomms15811.pdf	Ecosystem ecology; Wetlands ecology
DZIXG48T	journalArticle	2018	Toth, Lauren T.; Kuffner, Ilsa B.; Stathakopoulos, Anastasios; Shinn, Eugene A.	A 3,000-year lag between the geological and ecological shutdown of Florida's coral reefs	Global Change Biology		1365-2486	10.1111/gcb.14389	https://onlinelibrary.wiley.com/doi/abs/10.1111/gcb.14389	The global-scale degradation of coral reefs has reached a critical threshold wherein further declines threaten both ecological functionality and the persistence of reef structure. Geological records can provide valuable insights into the long-term controls on reef development that may be key to solving the modern coral-reef crisis. Our analyses of new and existing coral-reef cores from throughout…	2018	2024-04-15 21:49:34	2024-04-15 21:49:34	2024-03-27 09:31:53	5471-5483		11	24										en					Wiley Online Library				;	https://digitalcommons.usf.edu/cgi/viewcontent.cgi?article=2289&context=msc_facpub; https://onlinelibrary.wiley.com/doi/abs/10.1111/gcb.14389	climate change; Holocene; ecological tipping points; coral reefs; bioerosion; reef accretion; sea level; western Atlantic
UKIV8VZI	journalArticle	2004	Toniazzo, T.; Gregory, J. M.; Huybrechts, P.	Climatic Impact of a Greenland Deglaciation and Its Possible Irreversibility	Journal of Climate		0894-8755, 1520-0442	10.1175/1520-0442(2004)017<0021:CIOAGD>2.0.CO;2	https://journals.ametsoc.org/view/journals/clim/17/1/1520-0442_2004_017_0021_cioagd_2.0.co_2.xml	Abstract Warmer climate conditions persisting for a period of many centuries could lead to the disappearance of the Greenland ice sheet, with a related 7-m rise in sea level. The question is addressed of whether the ice sheet could be regenerated if preindustrial climate conditions were reestablished after its melting. The HadCM3 coupled atmosphere–ocean GCM is used to simulate the global and reg…	2004-01-01	2024-04-15 21:49:34	2024-04-15 21:49:34	2024-03-27 09:32:42	21-33		1	17										EN					journals.ametsoc.org					https://journals.ametsoc.org/downloadpdf/view/journals/clim/17/1/1520-0442_2004_017_0021_cioagd_2.0.co_2.pdf
N3FQ6RSC	journalArticle	2021	Wunderling, Nico; Donges, Jonathan F.; Kurths, Jürgen; Winkelmann, Ricarda	Interacting tipping elements increase risk of climate domino effects under global warming	Earth System Dynamics		2190-4979	10.5194/esd-12-601-2021	https://esd.copernicus.org/articles/12/601/2021/	With progressing global warming, there is an increased risk that one or several tipping elements in the climate system might cross a critical threshold, resulting in severe consequences for the global climate, ecosystems and human societies. While the underlying processes are fairly well-understood, it is unclear how their interactions might impact the overall stability of the Earth's climate sys…	2021-06-03	2024-04-15 21:49:35	2024-04-15 21:49:35	2024-03-27 09:41:58	601-619		2	12										English					Copernicus Online Journals					https://esd.copernicus.org/articles/12/601/2021/esd-12-601-2021.pdf
CKI2VFU2	journalArticle	2020	Wunderling, Nico; Gelbrecht, Maximilian; Winkelmann, Ricarda; Kurths, Jürgen; Donges, Jonathan F.	Basin stability and limit cycles in a conceptual model for climate tipping cascades	New Journal of Physics		1367-2630	10.1088/1367-2630/abc98a	https://dx.doi.org/10.1088/1367-2630/abc98a	Tipping elements in the climate system are large-scale subregions of the Earth that might possess threshold behavior under global warming with large potential impacts on human societies. Here, we study a subset of five tipping elements and their interactions in a conceptual and easily extendable framework: the Greenland Ice Sheets (GIS) and West Antarctic Ice Sheets, the Atlantic meridional overt…	2020-12	2024-04-15 21:49:35	2024-04-15 21:49:35	2024-03-27 09:50:15	123031		12	22		New J. Phys.								en					Institute of Physics					https://iopscience.iop.org/article/10.1088/1367-2630/abc98a/pdf
YBUJM98V	journalArticle	2023	Wunderling, Nico; Winkelmann, Ricarda; Rockström, Johan; Loriani, Sina; Armstrong McKay, David I.; Ritchie, Paul D. L.; Sakschewski, Boris; Donges, Jonathan F.	Global warming overshoots increase risks of climate tipping cascades in a network model	Nature Climate Change		1758-6798	10.1038/s41558-022-01545-9	https://www.nature.com/articles/s41558-022-01545-9	Current policies and actions make it very likely, at least temporarily, to overshoot the Paris climate targets of 1.5–<2.0 °C above pre-industrial levels. If this global warming range is exceeded, potential tipping elements such as the Greenland Ice Sheet and Amazon rainforest may be at increasing risk of crossing critical thresholds. This raises the question of how much this risk is amplified by…	2023-01	2024-04-15 21:49:35	2024-04-15 21:49:35	2024-03-27 09:53:51	75-82		1	13		Nat. Clim. Chang.								en					www.nature.com					https://www.researchsquare.com/article/rs-1418830/latest.pdf	Climate and Earth system modelling; Projection and prediction
FDB4GI9P	journalArticle	2021	Yacine, Youssef; Allhoff, Korinna T.; Weinbach, Avril; Loeuille, Nicolas	Collapse and rescue of evolutionary food webs under global warming	Journal of Animal Ecology		1365-2656	10.1111/1365-2656.13405	https://onlinelibrary.wiley.com/doi/abs/10.1111/1365-2656.13405	Global warming is severely impacting ecosystems and threatening ecosystem services as well as human well-being. While some species face extinction risk, several studies suggest the possibility that fast evolution may allow species to adapt and survive in spite of environmental changes. We assess how such evolutionary rescue extends to multitrophic communities and whether evolution systematically …	2021	2024-04-15 21:49:35	2024-04-15 21:49:35	2024-03-27	710-722		3	90										en					Wiley Online Library				;	https://onlinelibrary.wiley.com/doi/pdfdirect/10.1111/1365-2656.13405; https://besjournals.onlinelibrary.wiley.com/doi/10.1111/1365-2656.13405	biodiversity conservation; climate change; evolutionary rescue; adaptive dynamics; body mass evolution; eco-evolutionary tipping point; trophic networks; consumer–resource model
T67WRXQB	journalArticle	2013	Yao, Hong	Characterizing landuse changes in 1990–2010 in the coastal zone of Nantong, Jiangsu province, China	Ocean & Coastal Management		0964-5691	10.1016/j.ocecoaman.2012.09.007	https://www.sciencedirect.com/science/article/pii/S0964569112002554	Coastal zones have the characteristics of rich biodiversity and high biological productivity. Based on TM images of 1990 and ETM images of 2000 and 2010, landuse in the coastal zone of Nantong (China) was classified as tidal salt marshes, silty beaches, shoals, aquaculture farms, construction land and other landuse types. Changes of landuse area and pattern were analyzed by landuse mapping and th…	2013-01-01	2024-04-15 21:49:35	2024-04-15 21:49:35	2024-03-27	108-115			71		Ocean & Coastal Management													ScienceDirect
JZU8A7J3	journalArticle	2022	Zhao, Hengwei; Zhong, Yanfei; Wang, Xinyu; Hu, Xin; Luo, Chang; Boitt, Mark; Piiroinen, Rami; Zhang, Liangpei; Heiskanen, Janne; Pellikka, Petri	Mapping the distribution of invasive tree species using deep one-class classification in the tropical montane landscape of Kenya	ISPRS Journal of Photogrammetry and Remote Sensing		0924-2716	10.1016/j.isprsjprs.2022.03.005	https://www.sciencedirect.com/science/article/pii/S0924271622000715	Some invasive tree species threaten biodiversity and cause irreversible damage to global ecosystems. The key to controlling and monitoring the propagation of invasive tree species is to detect their occurrence as early as possible. In this regard, one-class classification (OCC) shows potential in forest areas with abundant species richness since it only requires a few positive samples of the inva…	2022-05-01	2024-04-15 21:49:35	2024-04-15 21:49:35	2024-03-27 11:14:44	328-344			187		ISPRS Journal of Photogrammetry and Remote Sensing													ScienceDirect					https://www.sciencedirect.com/science/article/abs/pii/S0924271622000715?via%3Dihub	Africa; Eucalyptus; Convolutional neural network; Black wattle; Hyperspectral imagery; Invasive tree species; One-class classification
W7IEU8GA	journalArticle	2021	Zinnert, Julie C.; Nippert, Jesse B.; Rudgers, Jennifer A.; Pennings, Steven C.; González, Grizelle; Alber, Merryl; Baer, Sara G.; Blair, John M.; Burd, Adrian; Collins, Scott L.; Craft, Christopher; Iorio, Daniela Di; Dodds, Walter K.; Groffman, Peter M.; Herbert, Ellen; Hladik, Christine; Li, Fan; Litvak, Marcy E.; Newsome, Seth; O’Donnell, John; Pockman, William T.; Schalles, John; Young, Dona…	State changes: insights from the U.S. Long Term Ecological Research Network	Ecosphere			10.1002/ecs2.3433	https://www.fs.usda.gov/research/treesearch/62570		2021	2024-04-15 21:49:35	2024-04-15 21:49:35	2024-03-27 11:29:03	e02014			12			State changes							en					www.fs.usda.gov					https://www.fs.usda.gov/research/treesearch/download/62570.pdf
ZI5DXG34	journalArticle	2013	Brook, Barry W.; Ellis, Erle C.; Perring, Michael P.; Mackay, Anson W.; Blomqvist, Linus	Does the terrestrial biosphere have planetary tipping points?	Trends in Ecology & Evolution		0169-5347	10.1016/j.tree.2013.01.016	https://www.cell.com/trends/ecology-evolution/abstract/S0169-5347(13)00033-5		2013-07-01	2024-04-15 21:49:35	2024-04-15 21:49:35	2024-03-27 11:38:53	396-401		7	28		Trends in Ecology & Evolution								English					www.cell.com				;	http://www.ncbi.nlm.nih.gov/pubmed/23453050; https://discovery.ucl.ac.uk/1405338/1/Mackay_Brook_et_al_2013_TREE_TippingPoints.pdf
EJB6XBJU	journalArticle	2012	Sieber, Jan; Thompson, J. Michael T.	Nonlinear softening as a predictive precursor to climate tipping	Philosophical Transactions: Mathematical, Physical and Engineering Sciences		1364-503X		https://www.jstor.org/stable/41348439	Approaching a dangerous bifurcation, from which a dynamical system such as the Earth's climate will jump (tip) to a different state, the current stable state lies within a shrinking basin of attraction. Persistence of the state becomes increasingly precarious in the presence of noisy disturbances. We argue that one needs to extract information about the nonlinear features (a 'softening') of the u…	2012	2024-04-15 21:49:36	2024-04-15 21:49:36	2024-03-27 11:42:31	1205-1227		1962	370															JSTOR
GTTCWFFB	journalArticle	2022	Turney, Chris; Fogwill, Chris	The implications of the recently recognized mid-20th century shift in the Earth system	The Anthropocene Review		2053-0196	10.1177/2053019621995526	https://doi.org/10.1177/2053019621995526	Satellite observations offering detailed records of global environmental change are only available from 1979. Emerging studies combining high-quality instrumental and natural observations highlight that the Earth system experienced a substantial shift across the mid-20th century, one that appears to have taken place before the Great Acceleration of human activities from the 1950s. These new resul…	2022-12-01	2024-04-15 21:49:36	2024-04-15 21:49:36	2024-03-27 11:44:42	403-410		3	9										en					SAGE Journals
ZHBJ5YUY	journalArticle	2013	McWethy, D. B.; Higuera, P. E.; Whitlock, C.; Veblen, T. T.; Bowman, D. M. J. S.; Cary, G. J.; Haberle, S. G.; Keane, R. E.; Maxwell, B. D.; McGlone, M. S.; Perry, G. L. W.; Wilmshurst, J. M.; Holz, A.; Tepley, A. J.	A conceptual framework for predicting temperate ecosystem sensitivity to human impacts on fire regimes	Global Ecology and Biogeography		1466-8238	10.1111/geb.12038	https://onlinelibrary.wiley.com/doi/abs/10.1111/geb.12038	Aim The increased incidence of large fires around much of the world in recent decades raises questions about human and non-human drivers of fire and the likelihood of increased fire activity in the future. The purpose of this paper is to outline a conceptual framework for examining where human-set fires and feedbacks are likely to be most pronounced in temperate forests world-wide and to establis…	2013	2024-04-15 21:49:36	2024-04-15 21:49:36	2024-03-27 11:55:23	900-912		8	22										en					Wiley Online Library				;	https://onlinelibrary.wiley.com/doi/10.1111/geb.12038; https://onlinelibrary.wiley.com/doi/pdfdirect/10.1111/geb.12038	climate; global change; tipping points; human impacts; fire regimes; Biome sensitivity
YDQEUQWK	journalArticle	2015	Chen, Yuxin; Kolokolnikov, Theodore; Tzou, Justin; Gai, Chunyi	Patterned vegetation, tipping points, and the rate of climate change	European Journal of Applied Mathematics		0956-7925, 1469-4425	10.1017/S0956792515000261	https://www.cambridge.org/core/journals/european-journal-of-applied-mathematics/article/abs/patterned-vegetation-tipping-points-and-the-rate-of-climate-change/93EA25C5088A7E0397DEA75ECD8C8A22	When faced with slowly depleting resources (such as decrease in precipitation due to climate change), complex ecological systems are prone to sudden irreversible changes (such as desertification) as the resource level dips below a tipping point of the system. A possible coping mechanism is the formation of spatial patterns, which allows for concentration of sparse resources and the survival of th…	2015-12	2024-04-15 21:49:36	2024-04-15 21:49:36	2024-03-27 13:18:50	945-958		6	26										en					Cambridge University Press						climate change; delayed bifurcations; patched vegetation; stochastic PDE's; Turing instability
FTKSUYLY	journalArticle	2021	Barnard, Patrick L.; Dugan, Jenifer E.; Page, Henry M.; Wood, Nathan J.; Hart, Juliette A. Finzi; Cayan, Daniel R.; Erikson, Li H.; Hubbard, David M.; Myers, Monique R.; Melack, John M.; Iacobellis, Sam F.	Multiple climate change-driven tipping points for coastal systems	Scientific Reports		2045-2322	10.1038/s41598-021-94942-7	https://www.nature.com/articles/s41598-021-94942-7	As the climate evolves over the next century, the interaction of accelerating sea level rise (SLR) and storms, combined with confining development and infrastructure, will place greater stresses on physical, ecological, and human systems along the ocean-land margin. Many of these valued coastal systems could reach “tipping points,” at which hazard exposure substantially increases and threatens th…	2021-07-30	2024-04-15 21:49:36	2024-04-15 21:49:36	2024-03-27 14:10:43	15560		1	11		Sci Rep								en					www.nature.com					https://www.nature.com/articles/s41598-021-94942-7.pdf	Physical oceanography; Climate sciences; Ocean sciences; Climate-change policy; Climate-change impacts; Climate-change mitigation; Climate-change adaptation
GDBWEXYS	journalArticle	2007	Wall, Diana H.	Global Change Tipping Points: Above- and Below-Ground Biotic Interactions in a Low Diversity Ecosystem	Philosophical Transactions: Biological Sciences		0962-8436		https://www.jstor.org/stable/20210025	Low diversity ecosystems are expected to be more vulnerable to global changes although they have received less attention than high diversity ecosystems. Addressing the present state of the Antarctic Dry Valley region by focusing on the potential global changes that may alter the coupling of above- and below-ground species and ecosystem processes is a realistic and critical need that has value bey…	2007	2024-04-15 21:49:36	2024-04-15 21:49:36	2024-03-27 14:49:57	2291-2306		1488	362			Global Change Tipping Points												JSTOR
KL48LS4N	journalArticle	2011	Thompson, J. M. T.; Sieber, Jan	Climate tipping as a noisy bifurcation: a predictive technique	IMA Journal of Applied Mathematics		0272-4960	10.1093/imamat/hxq060	https://doi.org/10.1093/imamat/hxq060	It is often known, from modelling studies, that a certain mode of climate tipping (of the oceanic thermohaline circulation, for example) is governed by an underlying fold bifurcation. For such a case, we present a scheme of analysis that determines the best stochastic fit to the existing data. This provides the evolution rate of the effective control parameter, the variation of the stability coef…	2011-02-01	2024-04-15 21:49:36	2024-04-15 21:49:36	2024-03-27 15:10:27	27-46		1	76		IMA Journal of Applied Mathematics	Climate tipping as a noisy bifurcation												Silverchair				;	https://academic.oup.com/imamat/article-abstract/76/1/27/670984; https://ore.exeter.ac.uk/repository/bitstream/10036/3853/15/jmtt_js_IMAMAT-rev.pdf
ZANGMXIW	journalArticle	2021	Arumugam, Ramesh; Chandrasekar, V. K.; Senthilkumar, D. V.	Rate-induced tipping and regime shifts in a spatial ecological system	The European Physical Journal Special Topics		1951-6401	10.1140/epjs/s11734-021-00139-4	https://doi.org/10.1140/epjs/s11734-021-00139-4	We study how a rate of environmental change affects stability and persistence of an ecological community. Using an explicit rate of change in the environmental parameters of a spatially coupled ecological system, we study the rate-dependent responses associated with extinction of a metacommunity. Our results elucidate various scenarios of rate-induced extinction (R-tipping) such as tipping throug…	2021-10-01	2024-04-15 21:49:36	2024-04-15 21:49:36	2024-03-27 15:17:41	3221-3227		16	230		Eur. Phys. J. Spec. Top.								en					Springer Link
KLJ54RCB	journalArticle	2008	Lenton, Timothy M; Myerscough, Richard J; Marsh, Robert; Livina, Valerie N; Price, Andrew R; Cox, Simon J; null, null	Using GENIE to study a tipping point in the climate system	Philosophical Transactions of the Royal Society A: Mathematical, Physical and Engineering Sciences			10.1098/rsta.2008.0171	https://royalsocietypublishing.org/doi/10.1098/rsta.2008.0171	We have used the Grid ENabled Integrated Earth system modelling framework to study the archetypal example of a tipping point in the climate system; a threshold for the collapse of the Atlantic thermohaline circulation (THC). eScience has been invaluable in this work and we explain how we have made it work for us. Two stable states of the THC have been found to coexist, under the same boundary con…	2008-12-16	2024-04-15 21:49:36	2024-04-15 21:49:36	2024-03-27 18:01:26	871-884		1890	367															royalsocietypublishing.org (Atypon)					https://royalsocietypublishing.org/doi/pdf/10.1098/rsta.2008.0171	climate change; early warning; tipping point; Atlantic thermohaline circulation; Earth system modelling; eScience
MYWMWU44	journalArticle	2015	Yang, Xiaoping; Scuderi, Louis A.; Wang, Xulong; Scuderi, Louis J.; Zhang, Deguo; Li, Hongwei; Forman, Steven; Xu, Qinghai; Wang, Ruichang; Huang, Weiwen; Yang, Shixia	Groundwater sapping as the cause of irreversible desertification of Hunshandake Sandy Lands, Inner Mongolia, northern China	Proceedings of the National Academy of Sciences			10.1073/pnas.1418090112	https://www.pnas.org/doi/abs/10.1073/pnas.1418090112	In the middle-to-late Holocene, Earth&rsquo;s monsoonal regions experienced catastrophic precipitation decreases that produced green to desert state shif...	2015-01-20	2024-04-15 21:49:37	2024-04-15 21:49:37	2024-03-27 21:46:39	702-706		3	112										EN				world	www.pnas.org					https://www.pnas.org/doi/pdf/10.1073/pnas.1418090112
XE8T986G	journalArticle	2020	Zhang, Peng; Jeong, Jee-Hoon; Yoon, Jin-Ho; Kim, Hyungjun; Wang, S.-Y. Simon; Linderholm, Hans W.; Fang, Keyan; Wu, Xiuchen; Chen, Deliang	Abrupt shift to hotter and drier climate over inner East Asia beyond the tipping point	Science			10.1126/science.abb3368	https://www.science.org/doi/10.1126/science.abb3368	Unprecedented heatwave-drought concurrences in the past two decades have been reported over inner East Asia. Tree-ring–based reconstructions of heatwaves and soil moisture for the past 260 years reveal an abrupt shift to hotter and drier climate over this region. Enhanced land-atmosphere coupling, associated with persistent soil moisture deficit, appears to intensify surface warming and anticyclo…	2020-11-27	2024-04-15 21:49:37	2024-04-15 21:49:37	2024-03-27 21:52:52	1095-1099		6520	370															science.org (Atypon)					https://www.science.org/doi/pdf/10.1126/science.abb3368
PVRFIRI5	journalArticle	2013	Hughes, Terry P.; Carpenter, Stephen; Rockström, Johan; Scheffer, Marten; Walker, Brian	Multiscale regime shifts and planetary boundaries	Trends in Ecology & Evolution		0169-5347	10.1016/j.tree.2013.05.019	https://www.cell.com/trends/ecology-evolution/abstract/S0169-5347(13)00141-9		2013-07-01	2024-04-15 21:49:37	2024-04-15 21:49:37	2024-03-27 22:09:03	389-395		7	28		Trends in Ecology & Evolution								English					www.cell.com					http://www.ncbi.nlm.nih.gov/pubmed/23769417	climate change; planetary boundaries; tipping points; resilience; regime shift; paleoecology; transient dynamics; alternate stable states
RW9HBYQE	journalArticle	2020	Wang, Chenghao; Wang, Zhi-Hua; Sun, Linda	Early-Warning Signals for Critical Temperature Transitions	Geophysical Research Letters		1944-8007	10.1029/2020GL088503	https://onlinelibrary.wiley.com/doi/abs/10.1029/2020GL088503	Critical transitions of the state variable (temperature) in dynamic climate systems often lead to catastrophic consequence, whereas the effort to reverse the transitions usually lags behind. However, these transitions are characterized by the slowing down of recovery from perturbations, carrying early-warning signals that can be used to predict system bifurcation. In this study, we employ the con…	2020	2024-04-15 21:49:37	2024-04-15 21:49:37	2024-03-28 07:27:08	e2020GL088503		14	47										en					Wiley Online Library				;	https://onlinelibrary.wiley.com/doi/pdfdirect/10.1029/2020GL088503; https://agupubs.onlinelibrary.wiley.com/doi/10.1029/2020GL088503	tipping points; pitchfork bifurcation; early-warning signals; heat waves; slowing down; urban fingerprint
AIGL5RDL	journalArticle	2023	Guo, Haixia; Cai, Rongshuo; Tan, Hongjian	Projected harmful algal bloom frequency in the Yangtze River Estuary and adjacent waters	Marine Environmental Research		0141-1136	10.1016/j.marenvres.2022.105832	https://www.sciencedirect.com/science/article/pii/S014111362200277X	Harmful algal blooms (HABs) are a frequent occurrence in China's offshore waters due to climate change and human activity, particularly in the Yangtze River Estuary and adjacent waters. Here, we studied HABs and their relationship with climatic and environmental factors in these waters from 1979 to 2016 using historical observations and reanalysis data. We then projected HABs frequency under vari…	2023-01-01	2024-04-15 21:49:37	2024-04-15 21:49:37	2024-03-28 07:28:09	105832			183		Marine Environmental Research													ScienceDirect					https://www.sciencedirect.com/science/article/pii/S014111362200277X?via%3Dihub	Climate change; Tipping point; Phytoplankton; BP neural Network; Yangtze River Estuary and adjacent waters; HAB
4QKIPFVL	journalArticle	2022	Denning, A. Scott	Where Has All the Carbon Gone?	Annual Review of Earth and Planetary Sciences		0084-6597, 1545-4495	10.1146/annurev-earth-032320-092010	https://www.annualreviews.org/content/journals/10.1146/annurev-earth-032320-092010	Carbon is among the most abundant substances in the universe; although severely depleted on Earth, it is the primary structural element in biochemistry. Complex interactions between carbon and climate have stabilized the Earth system over geologic time. Since the modern instrumental CO2 record began in the 1950s, about half of fossil fuel emissions have been sequestered in the oceans and land eco…	2022-05-31	2024-04-15 21:49:37	2024-04-15 21:49:37	2024-03-28 07:38:38	55-78		Volume 50, 2022	50										en					www.annualreviews.org					https://www.annualreviews.org/doi/pdf/10.1146/annurev-earth-032320-092010
DFVGIYPG	journalArticle	2022	Zhang, Huixin; Wang, Qi; Zhang, Weidong; Havlin, Shlomo; Gao, Jianxi	Estimating comparable distances to tipping points across mutualistic systems by scaled recovery rates	Nature Ecology & Evolution		2397-334X	10.1038/s41559-022-01850-8	https://www.nature.com/articles/s41559-022-01850-8	Mutualistic systems can experience abrupt and irreversible regime shifts caused by local or global stressors. Despite decades of efforts to understand ecosystem dynamics and determine whether a tipping point could occur, there are no current approaches to estimate distances (in state/parameter space) to tipping points and compare the distances across various mutualistic systems. Here we develop a…	2022-10	2024-04-15 21:49:37	2024-04-15 21:49:37	2024-03-28 07:40:27	1524-1536		10	6		Nat Ecol Evol								en					www.nature.com						Ecology; Evolution
NH9UWVES	journalArticle	2016	Doncaster, C. Patrick; Alonso Chávez, Vasthi; Viguier, Clément; Wang, Rong; Zhang, Enlou; Dong, Xuhui; Dearing, John A.; Langdon, Peter G.; Dyke, James G.	Early warning of critical transitions in biodiversity from compositional disorder	Ecology		1939-9170	10.1002/ecy.1558	https://onlinelibrary.wiley.com/doi/abs/10.1002/ecy.1558	Global environmental change presents a clear need for improved leading indicators of critical transitions, especially those that can be generated from compositional data and that work in empirical cases. Ecological theory of community dynamics under environmental forcing predicts an early replacement of slowly replicating and weakly competitive “canary” species by slowly replicating but strongly …	2016	2024-04-15 21:49:37	2024-04-15 21:49:37	2024-03-28 07:56:07	3079-3090		11	97										en					Wiley Online Library				;	https://onlinelibrary.wiley.com/doi/pdfdirect/10.1002/ecy.1558; https://esajournals.onlinelibrary.wiley.com/doi/full/10.1002/ecy.1558	tipping point; critical slowing down; regime shift; leading indicator; early warning signal; ecosystem canary; nestedness temperature; lake sediment
I6NRT2LW	journalArticle	2022	Kaur, Taranjot; Sharathi Dutta, Partha	Critical rates of climate warming and abrupt collapse of ecosystems	Proceedings of the Royal Society A: Mathematical, Physical and Engineering Sciences			10.1098/rspa.2022.0086	https://royalsocietypublishing.org/doi/10.1098/rspa.2022.0086	In the age of climate warming, comprehension of ecosystems’ future is one of the pressing challenges to humanity. While most studies on climate warming focus on the ‘magnitude of change’ of the Earth’s temperature, the ‘rate’ at which it is increasing cannot be ruled out. Rapid warming has already caused sudden ecosystem transitions at numerous biodiversity hot spots; a mechanistic understanding …	2022-08-24	2024-04-15 21:49:38	2024-04-15 21:49:38	2024-03-28 08:32:08	20220086		2264	478															royalsocietypublishing.org (Atypon)					https://royalsocietypublishing.org/doi/pdf/10.1098/rspa.2022.0086	tipping points; climate warming; critical rate; folded singularity; non-autonomous system; consumer–resource interaction
HUDDABVL	journalArticle	2022	Kéfi, Sonia; Saade, Camille; Berlow, Eric L.; Cabral, Juliano S.; Fronhofer, Emanuel A.	Scaling up our understanding of tipping points	Philosophical Transactions of the Royal Society B: Biological Sciences			10.1098/rstb.2021.0386	https://royalsocietypublishing.org/doi/full/10.1098/rstb.2021.0386	Anthropogenic activities are increasingly affecting ecosystems across the globe. Meanwhile, empirical and theoretical evidence suggest that natural systems can exhibit abrupt collapses in response to incremental increases in the stressors, sometimes with dramatic ecological and economic consequences. These catastrophic shifts are faster and larger than expected from the changes in the stressors a…	2022-06-27	2024-04-15 21:49:38	2024-04-15 21:49:38	2024-03-28 08:38:23	20210386		1857	377															royalsocietypublishing.org (Atypon)					https://royalsocietypublishing.org/doi/pdf/10.1098/rstb.2021.0386	global change; hysteresis; alternative stable states; resilience; catastrophic shifts; bistability
A6ML9294	journalArticle	2019	Lamentowicz, M.; Kołaczek, P.; Mauquoy, D.; Kittel, P.; Łokas, E.; Słowiński, M.; Jassey, V. E. J.; Niedziółka, K.; Kajukało-Drygalska, K.; Marcisz, K.	Always on the tipping point – A search for signals of past societies and related peatland ecosystem critical transitions during the last 6500 years in N Poland	Quaternary Science Reviews		0277-3791	10.1016/j.quascirev.2019.105954	https://www.sciencedirect.com/science/article/pii/S0277379119304950	We explored past critical transitions in a peatland located in N Poland using a densely dated ( × 44 14C dates and ×26 210Pb), high-resolution multi-proxy profile. A 6500-year record was supported by a very robust age-depth model. Changes in land use, climate and carbon sequestration in northern Poland were investigated using a range of biotic proxies. We determined critical transitions in the de…	2019-12-01	2024-04-15 21:49:38	2024-04-15 21:49:38	2024-03-28 09:18:19	105954			225		Quaternary Science Reviews													ScienceDirect				;	https://www.sciencedirect.com/science/article/pii/S0277379119304950?via%3Dihub; https://aura.abdn.ac.uk/bitstream/2164/13482/1/Lamentowicz_AlwaysOnTheTipping_VOR.pdf	Human; Fire; Climate; Ecosystem resilience; Critical transition; Archaeology; Palaeoecology; High resolution; Multi-proxy; TITAN
53N4QFCV	journalArticle	2018	Jassey, Vincent E. J.; Reczuga, Monika K.; Zielińska, Małgorzata; Słowińska, Sandra; Robroek, Bjorn J. M.; Mariotte, Pierre; Seppey, Christophe V. W.; Lara, Enrique; Barabach, Jan; Słowiński, Michał; Bragazza, Luca; Chojnicki, Bogdan H.; Lamentowicz, Mariusz; Mitchell, Edward A. D.; Buttler, Alexandre	Tipping point in plant–fungal interactions under severe drought causes abrupt rise in peatland ecosystem respiration	Global Change Biology		1365-2486	10.1111/gcb.13928	https://onlinelibrary.wiley.com/doi/abs/10.1111/gcb.13928	Ecosystems are increasingly prone to climate extremes, such as drought, with long-lasting effects on both plant and soil communities and, subsequently, on carbon (C) cycling. However, recent studies underlined the strong variability in ecosystem's response to droughts, raising the issue of nonlinear responses in plant and soil communities. The conundrum is what causes ecosystems to shift in respo…	2018	2024-04-15 21:49:38	2024-04-15 21:49:38	2024-03-28 09:25:57	972-986		3	24										en					Wiley Online Library				;	https://iris.unife.it/bitstream/11392/2384115/3/article.pdf; https://onlinelibrary.wiley.com/doi/abs/10.1111/gcb.13928	ecosystem shifts; threshold; fungal diversity; hydrolases; moving window structural equation model; oxidases; biodiversity–ecosystem functioning; plant–soil feedbacks
ATDCVFPU	journalArticle	2018	Marengo, Jose A.; Souza, Carlos M.; Thonicke, Kirsten; Burton, Chantelle; Halladay, Kate; Betts, Richard A.; Alves, Lincoln M.; Soares, Wagner R.	Changes in Climate and Land Use Over the Amazon Region: Current and Future Variability and Trends	Frontiers in Earth Science		2296-6463	10.3389/feart.2018.00228	https://www.frontiersin.org/article/10.3389/feart.2018.00228/full		2018-12-21	2024-04-15 21:49:38	2024-04-15 21:49:38	2024-03-28 09:33:39	228			6		Front. Earth Sci.	Changes in Climate and Land Use Over the Amazon Region												DOI.org (Crossref)					https://www.frontiersin.org/articles/10.3389/feart.2018.00228/pdf
ZWA3LBDX	journalArticle	2022	Spake, Rebecca; Barajas-Barbosa, Martha Paola; Blowes, Shane A.; Bowler, Diana E.; Callaghan, Corey T.; Garbowski, Magda; Jurburg, Stephanie D.; Klink, Roel van; Korell, Lotte; Ladouceur, Emma; Rozzi, Roberto; Viana, Duarte S.; Xu, Wu-Bing; Chase, Jonathan M.	Detecting Thresholds of Ecological Change in the Anthropocene	Annual Review of Environment and Resources		1543-5938, 1545-2050	10.1146/annurev-environ-112420-015910	https://www.annualreviews.org/content/journals/10.1146/annurev-environ-112420-015910	Ecological thresholds comprise relatively fast changes in ecological conditions, with respect to time or external drivers, and are an attractive concept in both scientific and policy arenas. However, there is considerable debate concerning the existence, underlying mechanisms, and generalizability of ecological thresholds across a range of ecological subdisciplines. Here, we usethe general concep…	2022-10-17	2024-04-15 21:49:38	2024-04-15 21:49:38	2024-03-28 09:56:55	797-821		Volume 47, 2022	47										en					www.annualreviews.org				;	https://www.annualreviews.org/doi/pdf/10.1146/annurev-environ-112420-015910; https://www.annualreviews.org/content/journals/10.1146/annurev-environ-112420-015910
5FBSCJ8C	journalArticle	2020	Wang, Binhao; Zheng, Xiafei; Zhang, Hangjun; Xiao, Fanshu; He, Zhili; Yan, Qingyun	Keystone taxa of water microbiome respond to environmental quality and predict water contamination	Environmental Research		0013-9351	10.1016/j.envres.2020.109666	https://www.sciencedirect.com/science/article/pii/S0013935120305594	The human activity introduces strong environmental stresses, and results in great spatiotemporal heterogeneity for the environment. Although the effects of environmental factors on the microbial diversity and succession have been widely studied, knowledge about how keystone taxa respond to environmental stresses remains poorly understood. We examined bacterial and archaeal communities from 45 wet…	2020-08-01	2024-04-15 21:49:38	2024-04-15 21:49:38	2024-03-28	109666			187		Environmental Research													ScienceDirect					https://www.sciencedirect.com/science/article/abs/pii/S0013935120305594?via%3Dihub	Tipping points; Keystone taxa; Microbial communities; Non-linear responses; Urban wetlands; Water quality prediction
WPJA45D4	journalArticle	2021	Thrush, Simon F.; Hewitt, Judi E.; Gladstone-Gallagher, Rebecca V.; Savage, Candida; Lundquist, Carolyn; O’Meara, Teri; Vieillard, Amanda; Hillman, Jenny R.; Mangan, Stephanie; Douglas, Emily J.; Clark, Dana E.; Lohrer, Andrew M.; Pilditch, Conrad	Cumulative stressors reduce the self-regulating capacity of coastal ecosystems	Ecological Applications		1939-5582	10.1002/eap.2223	https://onlinelibrary.wiley.com/doi/abs/10.1002/eap.2223	Marine ecosystems are prone to tipping points, particularly in coastal zones where dramatic changes are associated with interactions between cumulative stressors (e.g., shellfish harvesting, eutrophication and sediment inputs) and ecosystem functions. A common feature of many degraded estuaries is elevated turbidity that reduces incident light to the seafloor, resulting from multiple factors incl…	2021	2024-04-15 21:49:38	2024-04-15 21:49:38	2024-03-28	e02223		1	31										en					Wiley Online Library				;	https://onlinelibrary.wiley.com/doi/pdfdirect/10.1002/eap.2223; https://esajournals.onlinelibrary.wiley.com/doi/10.1002/eap.2223	ecosystem function; tipping points; feedbacks; interaction networks; ecosystem-based management; cumulative risk assessment
JA6E5Y5I	journalArticle	2022	Boulton, Chris A.	Looking to the (far) future of climate projection	Global Change Biology		1365-2486	10.1111/gcb.15936	https://onlinelibrary.wiley.com/doi/abs/10.1111/gcb.15936		2022	2024-04-15 21:49:39	2024-04-15 21:49:39	2024-03-28 14:13:08	346-348		2	28										en					Wiley Online Library				;	https://onlinelibrary.wiley.com/doi/full/10.1111/gcb.15936; https://onlinelibrary.wiley.com/doi/pdfdirect/10.1111/gcb.15936
SN8N8JEC	journalArticle	2021	Bergstrom, Dana M.; Wienecke, Barbara C.; van den Hoff, John; Hughes, Lesley; Lindenmayer, David B.; Ainsworth, Tracy D.; Baker, Christopher M.; Bland, Lucie; Bowman, David M. J. S.; Brooks, Shaun T.; Canadell, Josep G.; Constable, Andrew J.; Dafforn, Katherine A.; Depledge, Michael H.; Dickson, Catherine R.; Duke, Norman C.; Helmstedt, Kate J.; Holz, Andrés; Johnson, Craig R.; McGeoch, Melodie A…	Combating ecosystem collapse from the tropics to the Antarctic	Global Change Biology		1365-2486	10.1111/gcb.15539	https://onlinelibrary.wiley.com/doi/abs/10.1111/gcb.15539	Globally, collapse of ecosystems—potentially irreversible change to ecosystem structure, composition and function—imperils biodiversity, human health and well-being. We examine the current state and recent trajectories of 19 ecosystems, spanning 58° of latitude across 7.7 M km2, from Australia's coral reefs to terrestrial Antarctica. Pressures from global climate change and regional human impacts…	2021	2024-04-15 21:49:39	2024-04-15 21:49:39	2024-03-28 14:32:13	1692-1703		9	27										en					Wiley Online Library				;	https://onlinelibrary.wiley.com/doi/full/10.1111/gcb.15539; https://onlinelibrary.wiley.com/doi/pdfdirect/10.1111/gcb.15539	climate change; adaptive management; ecosystem collapse; human impacts; pressures
IFQ5TYMX	journalArticle	2020	Hoover, David L; Bestelmeyer, Brandon; Grimm, Nancy B; Huxman, Travis E; Reed, Sasha C; Sala, Osvaldo; Seastedt, Timothy R; Wilmer, Hailey; Ferrenberg, Scott	Traversing the Wasteland: A Framework for Assessing Ecological Threats to Drylands	BioScience		0006-3568	10.1093/biosci/biz126	https://doi.org/10.1093/biosci/biz126	Drylands cover 41% of the Earth's terrestrial surface, play a critical role in global ecosystem function, and are home to over two billion people. Like other biomes, drylands face increasing pressure from global change, but many of these ecosystems are close to tipping points, which, if crossed, can lead to abrupt transitions and persistent degraded states. Their limited but variable precipitatio…	2020-01-01	2024-04-15 21:49:39	2024-04-15 21:49:39	2024-03-28 15:11:20	35-47		1	70		BioScience	Traversing the Wasteland												Silverchair				;	https://academic.oup.com/bioscience/article-pdf/70/1/35/31814464/biz126.pdf; https://academic.oup.com/bioscience/article/70/1/35/5670751
MF857WPD	journalArticle	2021	Volery, Lara; Jatavallabhula, Divija; Scillitani, Laura; Bertolino, Sandro; Bacher, Sven	Ranking alien species based on their risks of causing environmental impacts: A global assessment of alien ungulates	Global Change Biology		1354-1013, 1365-2486	10.1111/gcb.15467	https://onlinelibrary.wiley.com/doi/10.1111/gcb.15467	Abstract For an efficient allocation of the limited resources to alien species management, the most damaging species should be prioritised. Comparing alien species based on their impacts is not straightforward, as the same species can cause different types and magnitudes of impacts when introduced to different contexts, making it difficult to summarise its overall impact. The Environmental Impact…	2021-03	2024-04-15 21:49:39	2024-04-15 21:49:39	2024-03-28 22:21:11	1003-1016		5	27		Global Change Biology	Ranking alien species based on their risks of causing environmental impacts							en					DOI.org (Crossref)					https://iris.unito.it/bitstream/2318/1765739/1/Volery%20et%20al.%202020%20GloChanBiol%20-%20Ranking%20alien%20species%20based%20on%20their%20risks%20of%20causing%20environmental%20impacts.pdf
385N3LKF	journalArticle	2019	Norby, Richard J.; Childs, Joanne; Hanson, Paul J.; Warren, Jeffrey M.	Rapid loss of an ecosystem engineer: Sphagnum decline in an experimentally warmed bog	Ecology and Evolution		2045-7758, 2045-7758	10.1002/ece3.5722	https://onlinelibrary.wiley.com/doi/10.1002/ece3.5722	Abstract Sphagnum mosses are keystone components of peatland ecosystems. They facilitate the accumulation of carbon in peat deposits, but climate change is predicted to expose peatland ecosystem to sustained and unprecedented warming leading to a significant release of carbon to the atmosphere. Sphagnum responses to climate change, and their interaction with other components of the ecosystem, wil…	2019-11	2024-04-15 21:49:39	2024-04-15 21:49:39	2024-03-29 07:38:28	12571-12585		22	9		Ecology and Evolution	Rapid loss of an ecosystem engineer							en					DOI.org (Crossref)					https://onlinelibrary.wiley.com/doi/pdfdirect/10.1002/ece3.5722
DDZTCTJ9	journalArticle	2010	André, Jessica; Haddon, Malcolm; Pecl, Gretta T.	Modelling climate‐change‐induced nonlinear thresholds in cephalopod population dynamics	Global Change Biology		1354-1013, 1365-2486	10.1111/j.1365-2486.2010.02223.x	https://onlinelibrary.wiley.com/doi/10.1111/j.1365-2486.2010.02223.x	Abstract A significant global challenge lies in our current inability to anticipate, and therefore prepare for, critical ecological thresholds (i.e. tipping points in ecosystems). This deficit stems largely from an inadequate understanding of the many complex interactions between species and the environment at the ecosystem level, and the paucity of mechanistic models relating environment to popu…	2010-10	2024-04-15 21:49:39	2024-04-15 21:49:39	2024-03-29 07:41:45	2866-2875		10	16		Global Change Biology								en					DOI.org (Crossref)
KUJNALL6	journalArticle	2014	Alfaro, René I.; Fady, Bruno; Vendramin, Giovanni Giuseppe; Dawson, Ian K.; Fleming, Richard A.; Sáenz-Romero, Cuauhtémoc; Lindig-Cisneros, Roberto A.; Murdock, Trevor; Vinceti, Barbara; Navarro, Carlos Manuel; Skrøppa, Tore; Baldinelli, Giulia; El-Kassaby, Yousry A.; Loo, Judy	The role of forest genetic resources in responding to biotic and abiotic factors in the context of anthropogenic climate change	Forest Ecology and Management		03781127	10.1016/j.foreco.2014.04.006	https://linkinghub.elsevier.com/retrieve/pii/S037811271400231X		2014-12	2024-04-15 21:49:39	2024-04-15 21:49:39	2024-03-29 07:54:24	76-87			333		Forest Ecology and Management								en					DOI.org (Crossref)					https://hal.inrae.fr/hal-02633534/file/1-s2.0-S037811271400231X-main_1.pdf
ZEQWVEN7	journalArticle	2018	Weller, Stephen G.; Sakai, Ann K.; Clark, Michelle; Lorence, David H.; Flynn, Timothy; Kishida, Wendy; Tangalin, Natalia; Wood, Ken	The effects of introduced ungulates on native and alien plant species in an island ecosystem: Implications for change in a diverse mesic forest in the Hawaiian Islands	Forest Ecology and Management		03781127	10.1016/j.foreco.2017.11.023	https://linkinghub.elsevier.com/retrieve/pii/S0378112717316687		2018-02	2024-04-15 21:49:39	2024-04-15 21:49:39	2024-03-29 08:00:27	518-526			409		Forest Ecology and Management	The effects of introduced ungulates on native and alien plant species in an island ecosystem							en					DOI.org (Crossref)
39S9XER7	journalArticle	2013	Polyakov, Igor V.; Bhatt, Uma S.; Walsh, John E.; Abrahamsen, E. Povl; Pnyushkov, Andrey V.; Wassmann, Paul F.	Recent oceanic changes in the Arctic in the context of long-term observations	Ecological Applications		1939-5582	10.1890/11-0902.1	https://onlinelibrary.wiley.com/doi/abs/10.1890/11-0902.1	This synthesis study assesses recent changes of Arctic Ocean physical parameters using a unique collection of observations from the 2000s and places them in the context of long-term climate trends and variability. Our analysis demonstrates that the 2000s were an exceptional decade with extraordinary upper Arctic Ocean freshening and intermediate Atlantic water warming. We note that the Arctic Oce…	2013	2024-04-15 21:49:39	2024-04-15 21:49:39	2024-03-29 08:36:48	1745-1764		8	23										en					Wiley Online Library				;	https://nora.nerc.ac.uk/id/eprint/502624/1/11-0902%20%28Polyakov%20et%20al%202013%20-%20preprint%29.pdf; https://esajournals.onlinelibrary.wiley.com/doi/abs/10.1890/11-0902.1	Arctic; climate change; climate; trajectory of the Arctic
A6IQ589W	journalArticle	2008	Guinotte, John M.; Fabry, Victoria J.	Ocean Acidification and Its Potential Effects on Marine Ecosystems	Annals of the New York Academy of Sciences		0077-8923, 1749-6632	10.1196/annals.1439.013	https://nyaspubs.onlinelibrary.wiley.com/doi/10.1196/annals.1439.013	Ocean acidification is rapidly changing the carbonate system of the world oceans. Past mass extinction events have been linked to ocean acidification, and the current rate of change in seawater chemistry is unprecedented. Evidence suggests that these changes will have significant consequences for marine taxa, particularly those that build skeletons, shells, and tests of biogenic calcium carbonate…	2008-06	2024-04-15 21:49:39	2024-04-15 21:49:39	2024-03-29 08:40:26	320-342		1	1134		Annals of the New York Academy of Sciences								en					DOI.org (Crossref)
H928GLKI	journalArticle	2017	Gang, Chengcheng; Zhang, Yanzhen; Wang, Zhaoqi; Chen, Yizhao; Yang, Yue; Li, Jianlong; Cheng, Jimin; Qi, Jiaguo; Odeh, Inakwu	Modeling the dynamics of distribution, extent, and NPP of global terrestrial ecosystems in response to future climate change	Global and Planetary Change		09218181	10.1016/j.gloplacha.2016.12.007	https://linkinghub.elsevier.com/retrieve/pii/S0921818116301370		2017-01	2024-04-15 21:49:40	2024-04-15 21:49:40	2024-03-29 08:43:58	153-165			148		Global and Planetary Change								en					DOI.org (Crossref)
Y79LD8PI	journalArticle	2017	Lamsal, Pramod; Kumar, Lalit; Atreya, Kishor; Pant, Krishna Prasad	Vulnerability and impacts of climate change on forest and freshwater wetland ecosystems in Nepal: A review	Ambio		0044-7447, 1654-7209	10.1007/s13280-017-0923-9	http://link.springer.com/10.1007/s13280-017-0923-9		2017-12	2024-04-15 21:49:40	2024-04-15 21:49:40	2024-03-29 08:49:23	915-930		8	46		Ambio	Vulnerability and impacts of climate change on forest and freshwater wetland ecosystems in Nepal							en					DOI.org (Crossref)					https://europepmc.org/articles/pmc5639795?pdf=render
9DE2AYBK	journalArticle	2016	Martínez-Vilalta, Jordi; Lloret, Francisco	Drought-induced vegetation shifts in terrestrial ecosystems: The key role of regeneration dynamics	Global and Planetary Change		09218181	10.1016/j.gloplacha.2016.07.009	https://linkinghub.elsevier.com/retrieve/pii/S0921818115301405		2016-09	2024-04-15 21:49:40	2024-04-15 21:49:40	2024-03-29 08:54:47	94-108			144		Global and Planetary Change	Drought-induced vegetation shifts in terrestrial ecosystems							en					DOI.org (Crossref)					https://ddd.uab.cat/pub/artpub/2016/187510/gloplacha_a2016m9v144p94.pdf
NIEN4G24	journalArticle	2011	Llope, Marcos; Daskalov, Georgi M.; Rouyer, Tristan A.; Mihneva, Vesselina; Chan, Kung-Sik; Grishin, Alexander N.; Stenseth, Nils Chr.	Overfishing of top predators eroded the resilience of the Black Sea system regardless of the climate and anthropogenic conditions: BLACK SEA SHIFTS MODELLING	Global Change Biology		13541013	10.1111/j.1365-2486.2010.02331.x	https://onlinelibrary.wiley.com/doi/10.1111/j.1365-2486.2010.02331.x		2011-03	2024-04-15 21:49:40	2024-04-15 21:49:40	2024-03-29 08:58:56	1251-1265		3	17			Overfishing of top predators eroded the resilience of the Black Sea system regardless of the climate and anthropogenic conditions							en					DOI.org (Crossref)					https://onlinelibrary.wiley.com/doi/pdfdirect/10.1111/j.1365-2486.2010.02331.x
HHVY3R2W	journalArticle	2010	Bickford, David; Howard, Sam D.; Ng, Daniel J. J.; Sheridan, Jennifer A.	Impacts of climate change on the amphibians and reptiles of Southeast Asia	Biodiversity and Conservation		0960-3115, 1572-9710	10.1007/s10531-010-9782-4	http://link.springer.com/10.1007/s10531-010-9782-4		2010-04	2024-04-15 21:49:40	2024-04-15 21:49:40	2024-03-29 09:06:17	1043-1062		4	19		Biodivers Conserv								en					DOI.org (Crossref)
J7HZGULY	journalArticle	2003	Dirzo, Rodolfo; Raven, Peter H.	Global State of Biodiversity and Loss	Annual Review of Environment and Resources		1543-5938, 1545-2050	10.1146/annurev.energy.28.050302.105532	https://www.annualreviews.org/doi/10.1146/annurev.energy.28.050302.105532	Biodiversity, a central component of Earth's life support systems, is directly relevant to human societies. We examine the dimensions and nature of the Earth's terrestrial biodiversity and review the scientific facts concerning the rate of loss of biodiversity and the drivers of this loss. The estimate for the total number of species of eukaryotic organisms possible lies in the 5–15 million range…	2003-11	2024-04-15 21:49:40	2024-04-15 21:49:40	2024-03-29 09:12:05	137-167		1	28		Annu. Rev. Environ. Resour.								en					DOI.org (Crossref)
U93GRCWW	journalArticle	2021	Jaiswal, Deepa; Pandey, Jitendra	River ecosystem resilience risk index: A tool to quantitatively characterize resilience and critical transitions in human-impacted large rivers	Environmental Pollution		02697491	10.1016/j.envpol.2020.115771	https://linkinghub.elsevier.com/retrieve/pii/S0269749120364605		2021-01	2024-04-15 21:49:40	2024-04-15 21:49:40	2024-03-29 09:16:25	115771			268		Environmental Pollution	River ecosystem resilience risk index							en					DOI.org (Crossref)
DJ277TTY	journalArticle	2021	De Moura, Roberta Souza; Noriega, Jorge Ari; Cerboncini, Ricardo Augusto Serpa; Vaz-de-Mello, Fernando Zagury; Klemann Junior, Louri	Dung beetles in a tight-spot, but not so much: Quick recovery of dung beetles assemblages after low-impact selective logging in Central Brazilian Amazon	Forest Ecology and Management		03781127	10.1016/j.foreco.2021.119301	https://linkinghub.elsevier.com/retrieve/pii/S0378112721003893		2021-08	2024-04-15 21:49:40	2024-04-15 21:49:40	2024-03-29 09:18:54	119301			494		Forest Ecology and Management	Dung beetles in a tight-spot, but not so much							en					DOI.org (Crossref)
PNHLGTQB	journalArticle	2012	Unger, Nadine; Pan, Joshua L.	New Directions: Enduring ozone	Atmospheric Environment		1352-2310	10.1016/j.atmosenv.2012.03.036	https://www.sciencedirect.com/science/article/pii/S1352231012002774	Ozone damages plants and reduces terrestrial productivity leading to increased anthropogenic carbon dioxide in the atmosphere that is an equivalent emission and thus provides an indirect radiative forcing. Through this perturbation of the carbon cycle, anthropogenic increases in ozone affect the climate system on considerably longer timescales than the ozone atmospheric lifetime of only a few wee…	2012-08-01	2024-04-15 21:49:40	2024-04-15 21:49:40	2024-03-29 09:55:07	456-458			55		Atmospheric Environment	New Directions												ScienceDirect					https://www.sciencedirect.com/science/article/abs/pii/S1352231012002774	Climate change; Carbon cycle; Vegetation; Ozone; Phytotoxicity; Short-lived climate forcers
PDKWMELN	journalArticle	2008	Loreto, Francesco; Centritto, Mauro	Leaf carbon assimilation in a water-limited world	Plant Biosystems - An International Journal Dealing with all Aspects of Plant Biology		1126-3504, 1724-5575	10.1080/11263500701872937	http://www.tandfonline.com/doi/abs/10.1080/11263500701872937		2008-03	2024-04-15 21:49:40	2024-04-15 21:49:40	2024-03-29 09:58:12	154-161		1	142		Plant Biosystems - An International Journal Dealing with all Aspects of Plant Biology								en					DOI.org (Crossref)
FYZ9T6U6	journalArticle	2011	Williams, John W.; Blois, Jessica L.; Shuman, Bryan N.	Extrinsic and intrinsic forcing of abrupt ecological change: case studies from the late Quaternary	Journal of Ecology		0022-0477, 1365-2745	10.1111/j.1365-2745.2011.01810.x	https://besjournals.onlinelibrary.wiley.com/doi/10.1111/j.1365-2745.2011.01810.x	Summary 1. Abrupt changes and regime shifts are common phenomena in terrestrial ecological records spanning centuries to millennia, thus offering a rich opportunity to study the patterns and drivers of abrupt ecological change. 2. Because Quaternary climate changes also often were abrupt, a critical research question is to distinguish between extrinsic versus intrinsic abrupt ecological changes, …	2011-05	2024-04-15 21:49:40	2024-04-15 21:49:40	2024-03-29	664-677		3	99		Journal of Ecology	Extrinsic and intrinsic forcing of abrupt ecological change							en					DOI.org (Crossref)
3TWV8FBU	journalArticle	2006	Cortina, Jordi; Maestre, Fernando Tomás; Vallejo, Ramon; Baeza, Manuel Jaime; Valdecantos, Alejandro; Pérez-Devesa, Marian	Ecosystem structure, function, and restoration success: Are they related?	Journal for Nature Conservation		16171381	10.1016/j.jnc.2006.04.004	https://linkinghub.elsevier.com/retrieve/pii/S1617138106000161		2006-09	2024-04-15 21:49:41	2024-04-15 21:49:41	2024-03-29	152-160		3-4	14		Journal for Nature Conservation	Ecosystem structure, function, and restoration success							en					DOI.org (Crossref)
CU2RBAFV	journalArticle	2014	Lessmann, Janeth; Muñoz, Jesús; Bonaccorso, Elisa	Maximizing species conservation in continental E cuador: a case of systematic conservation planning for biodiverse regions	Ecology and Evolution		2045-7758, 2045-7758	10.1002/ece3.1102	https://onlinelibrary.wiley.com/doi/10.1002/ece3.1102	Abstract Ecuador has the largest number of species by area worldwide, but also a low representation of species within its protected areas. Here, we applied systematic conservation planning to identify potential areas for conservation in continental Ecuador, with the aim of increasing the representation of terrestrial species diversity in the protected area network. We selected 809 terrestrial spe…	2014-06	2024-04-15 21:49:41	2024-04-15 21:49:41	2024-03-29	2410-2422		12	4		Ecology and Evolution	Maximizing species conservation in continental							en					DOI.org (Crossref)					https://europepmc.org/articles/pmc4203289?pdf=render
UV7NRV5D	journalArticle	2020	Génin, Alexandre; Lee, Steven R.; Berlow, Eric L.; Ostoja, Steven M.; Kéfi, Sonia	Mapping hotspots of potential ecosystem fragility using commonly available spatial data	Biological Conservation		00063207	10.1016/j.biocon.2019.108388	https://linkinghub.elsevier.com/retrieve/pii/S0006320719312388		2020-01	2024-04-15 21:49:41	2024-04-15 21:49:41	2024-03-30 08:07:22	108388			241		Biological Conservation								en					DOI.org (Crossref)					https://hal.umontpellier.fr/hal-02996937/file/S0006320719312388.pdf
2BJNFBG6	journalArticle	2005	Alados, C. L.; Pueyo, Y.; Navas, D.; Cabezudo, B.; Gonzalez, A.; Freeman, D. C.	Fractal analysis of plant spatial patterns: a monitoring tool for vegetation transition shifts	Biodiversity and Conservation		0960-3115, 1572-9710	10.1007/s10531-004-9669-3	http://link.springer.com/10.1007/s10531-004-9669-3		2005-06	2024-04-15 21:49:41	2024-04-15 21:49:41	2024-03-30 08:18:07	1453-1468		6	14		Biodivers Conserv	Fractal analysis of plant spatial patterns							en					DOI.org (Crossref)
XHZB4YGV	journalArticle	2021	Wu, Yue; Wang, Shengrui; Ni, Zhaokui; Li, Hong; May, Linda; Pu, Jia	Emerging water pollution in the world’s least disturbed lakes on Qinghai-Tibetan Plateau	Environmental Pollution		02697491	10.1016/j.envpol.2020.116032	https://linkinghub.elsevier.com/retrieve/pii/S026974912036721X		2021-03	2024-04-15 21:49:41	2024-04-15 21:49:41	2024-03-30 08:25:37	116032			272		Environmental Pollution								en					DOI.org (Crossref)					https://eprints.lancs.ac.uk/id/eprint/151310/3/EP_manuscript_Emerging_water_pollution_in_the_world_s_least_disturbed_lakes_on_Qinghai_Tibet_Plateau_.pdf
I9KE42JA	journalArticle	1978	Westman, Walter E.	Measuring the Inertia and Resilience of Ecosystems	BioScience		0006-3568	10.2307/1307321	https://www.jstor.org/stable/1307321	The resilience of a natural ecosystem here refers to the ecosystem's ability to repair itself following disturbance and inertia to its ability to resist change when stressed. This paper defines four components of resilience, each of which is amenable to quantification using existing ecological methods. Some standardization in the way in which we conceptualize and measure ecosystem inertia and res…	1978	2024-04-15 21:49:41	2024-04-15 21:49:41	2024-03-30 08:35:56	705-710		11	28															JSTOR
Y44LAFXI	journalArticle	2007	Higgins, Paul A. T.	Biodiversity loss under existing land use and climate change: an illustration using northern South America	Global Ecology and Biogeography		1466-822X, 1466-8238	10.1111/j.1466-8238.2006.00278.x	https://onlinelibrary.wiley.com/doi/10.1111/j.1466-8238.2006.00278.x	ABSTRACT Aim Species richness depends on climate and land use. Maintaining locations with favourable climate and land‐use patterns is critical for protecting biodiversity because the loss of either can reduce the species richness that an area supports. Currently, the Guiana Shield (GS) receives abundant precipitation and has relatively light land use. For species richness this constitutes a good–…	2007-03	2024-04-15 21:49:41	2024-04-15 21:49:41	2024-03-30 08:46:48	197-204		2	16		Global Ecology and Biogeography	Biodiversity loss under existing land use and climate change							en					DOI.org (Crossref)
MD9MEP3J	journalArticle	2011	Seekell, David A.; Carpenter, Stephen R.; Pace, Michael L.; Bolnick, Associate Editor: Daniel I.; McPeek, Editor: Mark A.	Conditional Heteroscedasticity as a Leading Indicator of Ecological Regime Shifts	The American Naturalist		0003-0147	10.1086/661898	https://www.jstor.org/stable/10.1086/661898	AbstractRegime shifts are massive, often irreversible, rearrangements of nonlinear ecological processes that occur when systems pass critical transition points. Ecological regime shifts sometimes have severe consequences for human well-being, including eutrophication in lakes, desertification, and species extinctions. Theoretical and laboratory evidence suggests that statistical anomalies may be …	2011	2024-04-15 21:49:41	2024-04-15 21:49:41	2024-03-30 08:51:32	442-451		4	178															JSTOR					https://www.jstor.org/stable/pdfplus/10.1086/661898.pdf?acceptTC=true
URHGEDPK	journalArticle	2020	Fensham, R.J.; Laffineur, B.; Collingwood, T.D.; Beech, E.; Bell, S.; Hopper, S.D.; Phillips, G.; Rivers, M.C.; Walsh, N.; White, M.	Rarity or decline: Key concepts for the Red List of Australian eucalypts	Biological Conservation		00063207	10.1016/j.biocon.2020.108455	https://linkinghub.elsevier.com/retrieve/pii/S000632071931479X		2020-03	2024-04-15 21:49:41	2024-04-15 21:49:41	2024-03-30 18:39:21	108455			243		Biological Conservation	Rarity or decline							en					DOI.org (Crossref)
AFGW5J6B	journalArticle	2008	Ridolfi, Luca; Laio, Francesco; D’Odorico, Paolo	Fertility Island Formation and Evolution in Dryland Ecosystems	Ecology and Society		1708-3087	10.5751/ES-02302-130105	https://www.ecologyandsociety.org/vol13/iss1/art5/	Ridolfi, L., F. Laio, and P. D’Odorico. 2008. Fertility island formation and evolution in dryland ecosystems. Ecology and Society 13(1): 5. https://doi.org/10.5751/ES-02302-130105	2008-02-26	2024-04-15 21:49:41	2024-04-15 21:49:41	2024-03-30 18:43:22			1	13										en					www.ecologyandsociety.org					http://www.ecologyandsociety.org/vol13/iss1/art5/ES-2007-2302.pdf
LWGNCZGW	journalArticle	2006	Kilic, S.; Evrendilek, F.; Berberoglu, S.; Demirkesen, A. C.	Environmental Monitoring of Land-Use and Land-Cover Changes in a Mediterranean Region of Turkey	Environmental Monitoring and Assessment		0167-6369, 1573-2959	10.1007/s10661-006-2525-z	http://link.springer.com/10.1007/s10661-006-2525-z		2006-03	2024-04-15 21:49:41	2024-04-15 21:49:41	2024-03-30 18:46:14	157-168		1-3	114		Environ Monit Assess								en					DOI.org (Crossref)
AML2QEQY	journalArticle	2009	Minor, Emily S.; Tessel, Samantha M.; Engelhardt, Katharina A. M.; Lookingbill, Todd R.	The Role of Landscape Connectivity in Assembling Exotic Plant Communities: A Network Analysis	Ecology		0012-9658		https://www.jstor.org/stable/25592690	Landscape fragmentation and exotic species invasions are two modern-day forces that have strong and largely irreversible effects on native diversity worldwide. The spatial arrangement of habitat fragments is critical in affecting movement of individuals through a landscape, but little is known about how invasive species respond to landscape configuration relative to native species. This informati…	2009	2024-04-15 21:49:42	2024-04-15 21:49:42	2024-03-30 18:51:03	1802-1809		7	90			The Role of Landscape Connectivity in Assembling Exotic Plant Communities												JSTOR
6CKIK2IB	journalArticle	2002	Rosser, Alison M.; Mainka, Sue A.	Overexploitation and Species Extinctions	Conservation Biology		0888-8892		https://www.jstor.org/stable/3061203		2002	2024-04-15 21:49:42	2024-04-15 21:49:42	2024-03-30 19:16:33	584-586		3	16															JSTOR
CKUGPENZ	journalArticle	1998	Whitford, Walter G.; De Soyza, Amrita G.; Van Zee, Justin W.; Herrick, Jeffery E.; Havstad, Kris M.	Vegetation, Soil, and Animal Indicators of Rangeland Health	Environmental Monitoring and Assessment		1573-2959	10.1023/A:1005987219356	https://doi.org/10.1023/A:1005987219356	We studied indicators of rangeland health on benchmark sites with long, well documented records of protection from stress by domestic livestock or histories of environmental stress and vegetation change. We measured ecosystem properties (metrics) that were clearly linked to ecosystem processes. We focused on conservation of soil and water as key processes in healthy ecosystems, and on maintenance…	1998-06-01	2024-04-15 21:49:42	2024-04-15 21:49:42	2024-03-30 19:38:07	179-200		1	51		Environ Monit Assess								en					Springer Link						Animal Indicator; Bare Patch; Domestic Livestock; Indicator Metrics; Perennial Grass
LP5JMHP6	journalArticle	2022	Chahouri, Abir; Elouahmani, Nadia; Ouchene, Hanan	Recent progress in marine noise pollution: A thorough review	Chemosphere		00456535	10.1016/j.chemosphere.2021.132983	https://linkinghub.elsevier.com/retrieve/pii/S004565352103455X		2022-03	2024-04-15 21:49:42	2024-04-15 21:49:42	2024-03-30	132983			291		Chemosphere	Recent progress in marine noise pollution							en					DOI.org (Crossref)
UXXC93GM	journalArticle	2017	Alibakhshi, Sara; Groen, Thomas; Rautiainen, Miina; Naimi, Babak	Remotely-Sensed Early Warning Signals of a Critical Transition in a Wetland Ecosystem	Remote Sensing		2072-4292	10.3390/rs9040352	http://www.mdpi.com/2072-4292/9/4/352		2017-04-07	2024-04-15 21:49:42	2024-04-15 21:49:42	2024-03-30	352		4	9		Remote Sensing								en					DOI.org (Crossref)					https://www.mdpi.com/2072-4292/9/4/352/pdf?version=1491554688
UHKSU56J	journalArticle	2022	Ban, Zhan; Hu, Xiangang; Li, Jinghong	Tipping points of marine phytoplankton to multiple environmental stressors	Nature Climate Change		1758-678X, 1758-6798	10.1038/s41558-022-01489-0	https://www.nature.com/articles/s41558-022-01489-0		2022-11	2024-04-15 21:49:42	2024-04-15 21:49:42	2024-03-30	1045-1051		11	12		Nat. Clim. Chang.								en					DOI.org (Crossref)
DFREZ7NN	journalArticle	2018	Bathiany, S.; Scheffer, M.; Van Nes, E. H.; Williamson, M. S.; Lenton, T. M.	Abrupt Climate Change in an Oscillating World	Scientific Reports		2045-2322	10.1038/s41598-018-23377-4	https://www.nature.com/articles/s41598-018-23377-4	Abstract The notion that small changes can have large consequences in the climate or ecosystems has become popular as the concept of tipping points. Typically, tipping points are thought to arise from a loss of stability of an equilibrium when external conditions are slowly varied. However, this appealingly simple view puts us on the wrong foot for understanding a range of abrupt transitions in t…	2018-03-22	2024-04-15 21:49:42	2024-04-15 21:49:42	2024-03-30 21:35:00	5040		1	8		Sci Rep								en					DOI.org (Crossref)					https://www.nature.com/articles/s41598-018-23377-4.pdf
WBJY6M6Y	journalArticle	2021	Bellard, Céline; Bernery, Camille; Leclerc, Camille	Looming extinctions due to invasive species: Irreversible loss of ecological strategy and evolutionary history	Global Change Biology		1354-1013, 1365-2486	10.1111/gcb.15771	https://onlinelibrary.wiley.com/doi/10.1111/gcb.15771	Abstract Biological invasions are one of the main drivers of biodiversity decline worldwide. However, many associated extinctions are yet to occur, meaning that the ecological debt caused by invasive species could be considerable for biodiversity. We explore extinction scenarios due to invasive species and investigate whether paying off the current extinction debt will shift the global compositio…	2021-10	2024-04-15 21:49:42	2024-04-15 21:49:42	2024-03-30 21:38:53	4967-4979		20	27		Global Change Biology	Looming extinctions due to invasive species							en					DOI.org (Crossref)					https://hal.archives-ouvertes.fr/hal-03312166/file/MS_14.pdf
WWV7XWXU	journalArticle	2013	Brisset, Elodie; Miramont, Cécile; Guiter, Frédéric; Anthony, Edward J; Tachikawa, Kazuyo; Poulenard, Jérôme; Arnaud, Fabien; Delhon, Claire; Meunier, Jean-Dominique; Bard, Edouard; Suméra, Franck	Non-reversible geosystem destabilisation at 4200 cal. BP: Sedimentological, geochemical and botanical markers of soil erosion recorded in a Mediterranean alpine lake	The Holocene		0959-6836, 1477-0911	10.1177/0959683613508158	http://journals.sagepub.com/doi/10.1177/0959683613508158		2013-12	2024-04-15 21:49:42	2024-04-15 21:49:42	2024-03-30 22:37:49	1863-1874		12	23		The Holocene	Non-reversible geosystem destabilisation at 4200 cal. BP							en					DOI.org (Crossref)					https://hal.archives-ouvertes.fr/hal-00880413/file/Brisset%20et%20al.%202013_Holocene.pdf
3NYQBSIX	bookSection	2017	Brook, Barry W.; Ellis, Erle C.; Buettel, Jessie C.	Effective Conservation Science: Data Not Dogma	What is the evidence for planetary tipping points?				10.1093/oso/9780198808978.003.0008	This chapter critically evaluates the likelihood that planet Earth will cross one or more global environmental tipping points, resulting in a degraded state that would be difficult to reverse. Ecological tipping points occur when components of a system change rapidly due an initial forcing that is amplified by positive feedbacks, resulting in a regime shift. The chapter examines the evidence in s…	2017-12-21	2024-04-15 21:49:43	2024-04-15 21:49:43	2024-03-30 23:05:56				1								Oxford University Press		en					DOI.org (Crossref)								Kareiva, Peter; Marvier, Michelle; Silliman, Brian
YKKAAEPD	journalArticle	2021	Brovkin, Victor; Brook, Edward; Williams, John W.; Bathiany, Sebastian; Lenton, Timothy M.; Barton, Michael; DeConto, Robert M.; Donges, Jonathan F.; Ganopolski, Andrey; McManus, Jerry; Praetorius, Summer; De Vernal, Anne; Abe-Ouchi, Ayako; Cheng, Hai; Claussen, Martin; Crucifix, Michel; Gallopín, Gilberto; Iglesias, Virginia; Kaufman, Darrell S.; Kleinen, Thomas; Lambert, Fabrice; Van Der Leeuw,…	Past abrupt changes, tipping points and cascading impacts in the Earth system	Nature Geoscience		1752-0894, 1752-0908	10.1038/s41561-021-00790-5	https://www.nature.com/articles/s41561-021-00790-5		2021-08	2024-04-15 21:49:43	2024-04-15 21:49:43	2024-03-30 23:09:24	550-558		8	14		Nat. Geosci.								en					DOI.org (Crossref)					https://academiccommons.columbia.edu/doi/10.7916/177m-dv55/download
96PQIPYG	journalArticle	2016	Burthe, Sarah J.; Henrys, Peter A.; Mackay, Eleanor B.; Spears, Bryan M.; Campbell, Ronald; Carvalho, Laurence; Dudley, Bernard; Gunn, Iain D. M.; Johns, David G.; Maberly, Stephen C.; May, Linda; Newell, Mark A.; Wanless, Sarah; Winfield, Ian J.; Thackeray, Stephen J.; Daunt, Francis	Do early warning indicators consistently predict nonlinear change in long‐term ecological data?	Journal of Applied Ecology		0021-8901, 1365-2664	10.1111/1365-2664.12519	https://besjournals.onlinelibrary.wiley.com/doi/10.1111/1365-2664.12519	Summary Anthropogenic pressures, including climate change, are causing nonlinear changes in ecosystems globally. The development of reliable early warning indicators ( EWI s) to predict these changes is vital for the adaptive management of ecosystems and the protection of biodiversity, natural capital and ecosystem services. Increased variance and autocorrelation are potential early warning indic…	2016-06	2024-04-15 21:49:43	2024-04-15 21:49:43	2024-03-30 23:26:27	666-676		3	53		Journal of Applied Ecology								en					DOI.org (Crossref)					https://nora.nerc.ac.uk/id/eprint/511795/1/N511795PP.pdf			Allen, Craig
WMHD7FN7	journalArticle	2020	Bush, Mark B.	New and Repeating Tipping Points: The Interplay of Fire, Climate Change, and Deforestation in Neotropical Ecosystems	Annals of the Missouri Botanical Garden		2162-4372, 0026-6493	10.3417/2020565	https://annals.mobot.org/index.php/annals/article/view/565	A 370,000-year paleoecological history of fire spanning four glacial cycles provides evidence of plant migration in response to Andean climate change. Charcoal, an indicator of fire, is only occasionally observed in this record, whereas it is ubiquitous in Holocene-aged Andean records. Fire is a transformative agent in Amazonian and Andean vegetation but is shown to be rare in nature. As humans p…	2020-09-23	2024-04-15 21:49:43	2024-04-15 21:49:43	2024-03-31 07:57:56	393-404		3	105		annals	New and Repeating Tipping Points												DOI.org (Crossref)					https://annals.mobot.org/index.php/annals/article/download/565/537
KGAFB3LK	journalArticle	2022	Carrier‐Belleau, Charlotte; Pascal, Ludovic; Nozais, Christian; Archambault, Philippe	Tipping points and multiple drivers in changing aquatic ecosystems: A review of experimental studies	Limnology and Oceanography		0024-3590, 1939-5590	10.1002/lno.11978	https://aslopubs.onlinelibrary.wiley.com/doi/10.1002/lno.11978	Abstract Natural ecosystems are experiencing unprecedented rates of change due to anthropogenic activities and global change, leading to either gradual changes in a given response or tipping points. While the tipping point concept has been tested in an array of habitats since the 1960s, the spatiotemporal superposition of multiple drivers in different ecosystems needs to be considered when invest…	2022-02	2024-04-15 21:49:43	2024-04-15 21:49:43	2024-03-31 08:10:07			S1	67		Limnology & Oceanography	Tipping points and multiple drivers in changing aquatic ecosystems							en					DOI.org (Crossref)
SCFGRGNR	journalArticle	2014	Chen, Andrew; Sanchez, Alvaro; Dai, Lei; Gore, Jeff	Dynamics of a producer-freeloader ecosystem on the brink of collapse	Nature Communications		2041-1723	10.1038/ncomms4713	https://www.nature.com/articles/ncomms4713		2014-05-02	2024-04-15 21:49:43	2024-04-15 21:49:43	2024-03-31 08:24:01	3713		1	5		Nat Commun								en					DOI.org (Crossref)					https://www.nature.com/articles/ncomms4713.pdf
462WCCTW	journalArticle	2020	Ciezkowski, Wojciech; Kleniewska, Malgorzata; Chormanski, Jaroslaw	Thermal and Optical Indices for Wetland Habitats, are They Showing the Same Thing?	IEEE Journal of Selected Topics in Applied Earth Observations and Remote Sensing		1939-1404, 2151-1535	10.1109/JSTARS.2020.3008864	https://ieeexplore.ieee.org/document/9139201/		2020	2024-04-15 21:49:43	2024-04-15 21:49:43	2024-03-31 09:48:24	3951-3957			13		IEEE J. Sel. Top. Appl. Earth Observations Remote Sensing													DOI.org (Crossref)					https://ieeexplore.ieee.org/ielx7/4609443/8994817/09139201.pdf
EU5PVU6H	journalArticle	2013	Clark, Graeme F.; Stark, Jonathan S.; Johnston, Emma L.; Runcie, John W.; Goldsworthy, Paul M.; Raymond, Ben; Riddle, Martin J.	Light‐driven tipping points in polar ecosystems	Global Change Biology		1354-1013, 1365-2486	10.1111/gcb.12337	https://onlinelibrary.wiley.com/doi/10.1111/gcb.12337	Abstract Some ecosystems can undergo abrupt transformation in response to relatively small environmental change. Identifying imminent ‘tipping points’ is crucial for biodiversity conservation, particularly in the face of climate change. Here, we describe a tipping point mechanism likely to induce widespread regime shifts in polar ecosystems. Seasonal snow and ice‐cover periodically block sunlight…	2013-12	2024-04-15 21:49:44	2024-04-15 21:49:44	2024-03-31 09:51:25	3749-3761		12	19		Global Change Biology								en					DOI.org (Crossref)
X7TFSRGU	journalArticle	2014	Dakos, Vasilis; Bascompte, Jordi	Critical slowing down as early warning for the onset of collapse in mutualistic communities	Proceedings of the National Academy of Sciences		0027-8424, 1091-6490	10.1073/pnas.1406326111	https://pnas.org/doi/full/10.1073/pnas.1406326111	Significance Little is known on whether structurally diverse ecological networks may respond abruptly to anthropogenic stress and even less on our ability to detect such responses in advance. By simulating mutualistic communities en route to a tipping point, we show how critical slowing-down indicators may be used as early warnings for the collapse of ecological networks. Our findings not only co…	2014-12-09	2024-04-15 21:49:44	2024-04-15 21:49:44	2024-03-31	17546-17551		49	111		Proc. Natl. Acad. Sci. U.S.A.								en					DOI.org (Crossref)					https://europepmc.org/articles/pmc4267327?pdf=render
GA8RU292	journalArticle	2020	De Oliveira, Ana Cláudia Pereira; Nunes, Alice; Rodrigues, Renato Garcia; Branquinho, Cristina	The response of plant functional traits to aridity in a tropical dry forest	Science of The Total Environment		00489697	10.1016/j.scitotenv.2020.141177	https://linkinghub.elsevier.com/retrieve/pii/S0048969720347069		2020-12	2024-04-15 21:49:44	2024-04-15 21:49:44	2024-03-31	141177			747		Science of The Total Environment								en					DOI.org (Crossref)					https://repositorio.ul.pt/bitstream/10451/45273/1/Oliveira_et_al_2020.pdf
QLVWCXU4	bookSection	2008	DeWeaver, Eric T.	Arctic Sea Ice Decline: Introduction	Arctic Sea Ice Decline: Observations, Projections, Mechanisms, and Implications	978-1-118-66647-0			https://onlinelibrary.wiley.com/doi/abs/10.1029/180GM02	This chapter contains sections titled: The Great Decline of 2007 Research on the Cause of the Loss Past the Tipping Point? Climate Impacts: Polar Bear Listing Decision Conclusion	2008	2024-04-15 21:49:44	2024-04-15 21:49:44	2024-03-31	1-5						Arctic Sea Ice Decline					American Geophysical Union (AGU)		en					Wiley Online Library					https://agupubs.onlinelibrary.wiley.com/doi/abs/10.1029/180GM02	Arctic regions—Climate; Climatic changes—Environmental aspects—Arctic Regions; Environmental impact analysis—Arctic regions; Sea ice—Arctic regions
CL9IRV52	journalArticle	2022	BioProtection Aotearoa, Te Kura Pūtaiao Koiora | School of Biological Sciences, Te Whare Wānanga o Waitaha | University of Canterbury, New Zealand; Dickie, Ian; Sprague, Rowan; Green, Joanna; Peltzer, Duane; Orwin, Kate; Sapsford, Sarah	Applying ecological research to improve long-term outcomes of wilding conifer management	New Zealand Journal of Ecology		01106465	10.20417/nzjecol.46.23	https://newzealandecology.org/nzje/3475		2022-06-09	2024-04-15 21:49:44	2024-04-15 21:49:44	2024-03-31						NZJE													DOI.org (Crossref)					https://newzealandecology.org/nzje/3475.pdf
B9FZKD3I	bookSection	2017	Ditlevsen, Peter	Tipping Points in the Climate System	Nonlinear and Stochastic Climate Dynamics	978-1-107-11814-0			https://www.cambridge.org/core/books/nonlinear-and-stochastic-climate-dynamics/tipping-points-in-the-climate-system/C5E7A27D85110833449C8386B3006E51	AbstractIn climatic time series abrupt changes are observed. We hypothesize that these abrupt changes are due to nonlinear responses inherent in the climate system, specifically, so-called tipping points.This behaviour results from non-linear climate response to either external forcing, internal stochastic fluctuations or a combination of both. At some point the forcing will cause the climate to …	2017	2024-04-15 21:49:44	2024-04-15 21:49:44	2024-03-31 11:11:17	33-53											Cambridge University Press	Cambridge						Cambridge University Press				;	https://www.cambridge.org/core/books/abs/nonlinear-and-stochastic-climate-dynamics/tipping-points-in-the-climate-system/C5E7A27D85110833449C8386B3006E51; https://www.gfy.ku.dk/%7Epditlev/papers/tipping_chapter_rev1.pdf			Franzke, Christian L. E.; O'Kane, Terence J.
LWLS5K8R	journalArticle	2014	Duarte, Carlos M.	Global change and the future ocean: a grand challenge for marine sciences	Frontiers in Marine Science		2296-7745	10.3389/fmars.2014.00063	https://www.frontiersin.org/articles/10.3389/fmars.2014.00063	"The trouble with our times is that the future is no longer what it used to be"Paul Valery (1937)The occurrence of a growing number of environmental changes attributable to human pressures at the planetary scale has led to the identification of these changes as part of a higher-order syndrome referred to as Anthropogenic Global Change (Steffen et al. 2006). Whereas most research on the drivers an…	2014-12-02	2024-04-15 21:49:45	2024-04-15 21:49:45	2024-03-31 11:26:34				1		Front. Mar. Sci.	Global change and the future ocean							English					Frontiers					https://www.frontiersin.org/articles/10.3389/fmars.2014.00063/pdf	Climate Change; global change; ocean acidification; pollution; Overfishing
IQK7LTW7	journalArticle	2012	Duarte, Carlos M.; Agustí, Susana; Wassmann, Paul; Arrieta, Jesús M.; Alcaraz, Miquel; Coello, Alexandra; Marbà, Núria; Hendriks, Iris E.; Holding, Johnna; García-Zarandona, Iñigo; Kritzberg, Emma; Vaqué, Dolors	Tipping Elements in the Arctic Marine Ecosystem	AMBIO		0044-7447, 1654-7209	10.1007/s13280-011-0224-7	http://link.springer.com/10.1007/s13280-011-0224-7		2012-02	2024-04-15 21:49:45	2024-04-15 21:49:45	2024-03-31 11:58:50	44-55		1	41		AMBIO								en					DOI.org (Crossref)					https://europepmc.org/articles/pmc3357823?pdf=render
6HCB2AT8	journalArticle	2015	Faassen, Elisabeth J.; Veraart, Annelies J.; Van Nes, Egbert H.; Dakos, Vasilis; Lürling, Miquel; Scheffer, Marten	Hysteresis in an experimental phytoplankton population	Oikos		0030-1299, 1600-0706	10.1111/oik.02006	https://onlinelibrary.wiley.com/doi/10.1111/oik.02006	The road to recovery of a deteriorated system is often different, and fraught with more barriers, than the path to the system's deterioration. This phenomenon is called hysteresis, and is inherent to systems presenting alternative stable states. In such systems, the stability of a given state is the product of positive feedback loops. A broad range of natural systems have been predicted to show h…	2015-12	2024-04-15 21:49:45	2024-04-15 21:49:45	2024-03-31 12:26:45	1617-1623		12	124		Oikos								en					DOI.org (Crossref)
577ACQCK	journalArticle	2019	Falkenmark, Malin; Wang-Erlandsson, Lan; Rockström, Johan	Understanding of water resilience in the Anthropocene	Journal of Hydrology X		25899155	10.1016/j.hydroa.2018.100009	https://linkinghub.elsevier.com/retrieve/pii/S2589915518300099		2019-01	2024-04-15 21:49:45	2024-04-15 21:49:45	2024-03-31 12:31:52	100009			2		Journal of Hydrology X								en					DOI.org (Crossref)
IRL2P682	journalArticle	2021	Fan, Jingfang; Meng, Jun; Ludescher, Josef; Chen, Xiaosong; Ashkenazy, Yosef; Kurths, Jürgen; Havlin, Shlomo; Schellnhuber, Hans Joachim	Statistical physics approaches to the complex Earth system	Physics Reports		03701573	10.1016/j.physrep.2020.09.005	https://linkinghub.elsevier.com/retrieve/pii/S0370157320303458		2021-02	2024-04-15 21:49:45	2024-04-15 21:49:45	2024-03-31 12:39:35	1-84			896		Physics Reports								en					DOI.org (Crossref)					https://www.ncbi.nlm.nih.gov/pmc/articles/PMC7532523/pdf/main.pdf
PVX3RYRF	journalArticle	2021	Gałka, Bernard; Novak, Alexandra; Novak, Mikhail; Vinogradov, Dmitry; Polechoński, Ryszard	Ecological Parameters of Water Bodies in the Northern Part of the Upper Volga Region with River Flow Regulations	Water		2073-4441	10.3390/w13243586	https://www.mdpi.com/2073-4441/13/24/3586	The regulation of river flow in the Volga basin has caused irreversible changes to aquatic ecosystems. The transformation of the Volga into a cascade of hydraulic structures with a non-flow regime has resulted in a decrease in depth and flow, and an increase in the temperature and concentration of chemical elements, which has induced the process of eutrophication. The change in the species divers…	2021-12-14	2024-04-15 21:49:45	2024-04-15 21:49:45	2024-03-31 12:46:31	3586		24	13		Water								en					DOI.org (Crossref)					https://www.mdpi.com/2073-4441/13/24/3586/pdf?version=1639476966
2QVNG7JM	journalArticle	2017	Gaucherel, Cedric; Moron, Vincent	Potential stabilizing points to mitigate tipping point interactions in Earth's climate: POTENTIAL STABILIZING POINTS IN EARTH'S CLIMATE	International Journal of Climatology		08998418	10.1002/joc.4712	https://onlinelibrary.wiley.com/doi/10.1002/joc.4712		2017-01	2024-04-15 21:49:46	2024-04-15 21:49:46	2024-03-31 18:56:58	399-408		1	37		Int. J. Climatol.	Potential stabilizing points to mitigate tipping point interactions in Earth's climate							en					DOI.org (Crossref)
XMYURWZV	journalArticle	2022	Olesen, Jens M.	Ego network analysis of the trophic structure of an island land bird through 300 years of climate change and invaders	Ecology and Evolution		2045-7758, 2045-7758	10.1002/ece3.8916	https://onlinelibrary.wiley.com/doi/10.1002/ece3.8916	Abstract Ego net analysis is a well‐known practice in social sciences, where an ego net (EN) consists of a focal node, the ego, and its links to other nodes, called alters, and alter–alter links may also be included. An EN describes how a focal node is embedded in its interaction context. Here, I introduce EN analysis to ecology in a study of the trophic network of a sub‐Antarctic land bird, Less…	2022-05	2024-04-15 21:49:46	2024-04-15 21:49:46	2024-03-31 19:03:55	e8916		5	12		Ecology and Evolution								en					DOI.org (Crossref)					https://onlinelibrary.wiley.com/doi/pdfdirect/10.1002/ece3.8916
KYNPJQAD	journalArticle	2021	Khodzher, Tamara V.; Zagaynov, Valery A.; Lushnikov, Alex A.; Chausov, Vladislav D.; Zhamsueva, Galina S.; Zayakhanov, Alexander S.; Tsydypov, Vadim V.; Potemkin, Vladimir L.; Marinaite, Irina I.; Maksimenko, Vladimir V.; Agranovski, Igor E.	Study of Aerosol Nano- and Submicron Particle Compositions in the Atmosphere of Lake Baikal During Natural Fire Events and Their Interaction with Water Surface	Water, Air, & Soil Pollution		0049-6979, 1573-2932	10.1007/s11270-021-05237-6	https://link.springer.com/10.1007/s11270-021-05237-6		2021-07	2024-04-15 21:49:46	2024-04-15 21:49:46	2024-03-31 19:17:34	266		7	232		Water Air Soil Pollut								en					DOI.org (Crossref)
DBQ5FGX8	journalArticle	2022	DeBoer, Jason A.; Thoms, Martin C.; Delong, Michael D.	Ecosystem Response Through a Resilience Lens: Do Differences in the Illinois River Over 150 Y Indicate Regime Shifts?	Journal of Geophysical Research: Biogeosciences		2169-8953, 2169-8961	10.1029/2021JG006553	https://agupubs.onlinelibrary.wiley.com/doi/10.1029/2021JG006553	Abstract Most of the world's large river ecosystems are subject to multiple anthropogenic stressors including climate change, disconnection between the main river channel and floodplain, flow regulation, and land‐use modification. Viewed through a resilience lens, these ecosystems are potentially in a new regime, exhibiting a different structure, function, and set of feedbacks. We investigated th…	2022-01	2024-04-15 21:49:46	2024-04-15 21:49:46	2024-03-31 19:27:33	e2021JG006553		1	127		JGR Biogeosciences	Ecosystem Response Through a Resilience Lens							en					DOI.org (Crossref)
6F428TI3	journalArticle	2019	Everard, Mark; Pinder, Adrian C.; Raghavan, Rajeev; Kataria, Gaurav	Are well‐intended Buddhist practices an under‐appreciated threat to global aquatic biodiversity?	Aquatic Conservation: Marine and Freshwater Ecosystems		1052-7613, 1099-0755	10.1002/aqc.2997	https://onlinelibrary.wiley.com/doi/10.1002/aqc.2997	Abstract The inherently pro‐conservation and humane Buddhist practice of ‘live release’, entailing the release into the wild of creatures destined for slaughter, poses potentially significant conservation consequences if inappropriate, invasive species are procured for release. This article collates evidence, citing one legal case and other examples, about the risks of the live release of potenti…	2019-01	2024-04-15 21:49:46	2024-04-15 21:49:46	2024-03-31 19:32:05	136-141		1	29		Aquatic Conservation								en					DOI.org (Crossref)					https://eprints.bournemouth.ac.uk/31632/3/AQC-18-0148%20Are%20well%20intentioned%20Buddhist%20practices%20threatening%20global%20aquatic%20biodiversity%20%282019-01-12%20FULL%20TEXT%29.pdf
Y8GKHSPS	journalArticle	2022	Li, Lingqi; Jiang, Enhui; Yin, Huijuan; Wu, Kai; Dong, Guotao	Ultrashort-term responses of riparian vegetation restoration to adjacent cycles of ecological water conveyance scheduling in a hyperarid endorheic river basin	Journal of Environmental Management		03014797	10.1016/j.jenvman.2022.115803	https://linkinghub.elsevier.com/retrieve/pii/S0301479722013767		2022-10	2024-04-15 21:49:46	2024-04-15 21:49:46	2024-03-31 19:42:33	115803			320		Journal of Environmental Management								en					DOI.org (Crossref)
3F4YY34S	journalArticle	2017	Cooke, Barry J.; Carroll, Allan L.	Predicting the risk of mountain pine beetle spread to eastern pine forests: Considering uncertainty in uncertain times	Forest Ecology and Management		03781127	10.1016/j.foreco.2017.04.008	https://linkinghub.elsevier.com/retrieve/pii/S0378112716312543		2017-07	2024-04-15 21:49:47	2024-04-15 21:49:47	2024-03-31 21:12:31	11-25			396		Forest Ecology and Management	Predicting the risk of mountain pine beetle spread to eastern pine forests							en					DOI.org (Crossref)
XLIN83R2	journalArticle	2017	Doblas-Miranda, E.; Alonso, R.; Arnan, X.; Bermejo, V.; Brotons, L.; De Las Heras, J.; Estiarte, M.; Hódar, J.A.; Llorens, P.; Lloret, F.; López-Serrano, F.R.; Martínez-Vilalta, J.; Moya, D.; Peñuelas, J.; Pino, J.; Rodrigo, A.; Roura-Pascual, N.; Valladares, F.; Vilà, M.; Zamora, R.; Retana, J.	A review of the combination among global change factors in forests, shrublands and pastures of the Mediterranean Region: Beyond drought effects	Global and Planetary Change		09218181	10.1016/j.gloplacha.2016.11.012	https://linkinghub.elsevier.com/retrieve/pii/S0921818116300807		2017-01	2024-04-15 21:49:47	2024-04-15 21:49:47	2024-03-31 21:18:11	42-54			148		Global and Planetary Change	A review of the combination among global change factors in forests, shrublands and pastures of the Mediterranean Region							en					DOI.org (Crossref)					https://ddd.uab.cat/pub/artpub/2017/180947/gloplacha_a2017m1v148p42.pdf
N4Q8DZQR	journalArticle	2018	Filbee-Dexter, Karen; Wernberg, Thomas	Rise of Turfs: A New Battlefront for Globally Declining Kelp Forests	BioScience		0006-3568, 1525-3244	10.1093/biosci/bix147	https://academic.oup.com/bioscience/article/68/2/64/4797262		2018-02-01	2024-04-15 21:49:47	2024-04-15 21:49:47	2024-03-31 21:21:31	64-76		2	68			Rise of Turfs							en					DOI.org (Crossref)					https://academic.oup.com/bioscience/article-pdf/68/2/64/23813986/bix147.pdf
SVJ2GRVI	journalArticle	2016	Bathiany, Sebastian; Dijkstra, Henk; Crucifix, Michel; Dakos, Vasilis; Brovkin, Victor; Williamson, Mark S.; Lenton, Timothy M.; Scheffer, Marten	Beyond bifurcation: using complex models to understand and predict abrupt climate change	Dynamics and Statistics of the Climate System		2059-6987	10.1093/climsys/dzw004	https://academic.oup.com/climatesystem/article-lookup/doi/10.1093/climsys/dzw004		2016-11-22	2024-04-15 21:49:47	2024-04-15 21:49:47	2024-03-31 21:31:04	dzw004					climatesystem	Beyond bifurcation							en					DOI.org (Crossref)					https://academic.oup.com/climatesystem/article-pdf/1/1/dzw004/9629859/dzw004.pdf
6E3LWKZP	journalArticle	2020	Kanellopoulos, Theodore D.; Karageorgis, Aristomenis P.; Kikaki, Aikaterini; Chourdaki, Styliani; Hatzianestis, Ioannis; Vakalas, Ioannis; Hatiris, Georgios-Angelos	The impact of flash-floods on the adjacent marine environment: the case of Mandra and Nea Peramos (November 2017), Greece	Journal of Coastal Conservation		1400-0350, 1874-7841	10.1007/s11852-020-00772-6	https://link.springer.com/10.1007/s11852-020-00772-6		2020-10	2024-04-15 21:49:47	2024-04-15 21:49:47	2024-03-31 21:45:56	56		5	24		J Coast Conserv	The impact of flash-floods on the adjacent marine environment							en					DOI.org (Crossref)
9DWBSFGH	journalArticle	2016	Harding, Gemma; Griffiths, Richard A.; Pavajeau, Lissette	Developments in amphibian captive breeding and reintroduction programs	Conservation Biology		0888-8892, 1523-1739	10.1111/cobi.12612	https://conbio.onlinelibrary.wiley.com/doi/10.1111/cobi.12612	Abstract Captive breeding and reintroduction remain high profile but controversial conservation interventions. It is important to understand how such programs develop and respond to strategic conservation initiatives. We analyzed the contribution to conservation made by amphibian captive breeding and reintroduction since the launch of the International Union for Conservation of Nature (IUCN) Amph…	2016-04	2024-04-15 21:49:47	2024-04-15 21:49:47	2024-03-31 21:51:20	340-349		2	30		Conservation Biology								en					DOI.org (Crossref)
8ADMM99J	journalArticle	2019	Bitencourt, Bruna Santos; Da Silva, Pedro Giovâni; Morato, Elder Ferreira; De Lima, Ysadhora Gomes	Dung beetle responses to successional stages in the Amazon rainforest	Biodiversity and Conservation		0960-3115, 1572-9710	10.1007/s10531-019-01791-y	http://link.springer.com/10.1007/s10531-019-01791-y		2019-08	2024-04-15 21:49:47	2024-04-15 21:49:47	2024-03-31 21:54:35	2745-2761		10	28		Biodivers Conserv								en					DOI.org (Crossref)
95E8MCYN	journalArticle	2019	Stanford, Bronwen; Jones, Holly; Zavaleta, Erika	Meta‐analysis of the effects of upstream land cover on stream recovery	Conservation Biology		0888-8892, 1523-1739	10.1111/cobi.13189	https://conbio.onlinelibrary.wiley.com/doi/10.1111/cobi.13189	Abstract Unpredictable or variable ecosystem recovery from disturbance presents a challenge to conservation, particularly as the scale of human disturbance continues to increase. Theory suggests land‐cover and disturbance characteristics affect recovery, but individual studies of disturbance and recovery frequently struggle to uncover generalizable patterns because of high levels of site‐specific…	2019-04	2024-04-15 21:49:48	2024-04-15 21:49:48	2024-03-31 22:06:14	351-360		2	33		Conservation Biology								en					DOI.org (Crossref)
MYDEYGRY	journalArticle	2017	Klamt, Anna-Marie; Jensen, Henning S.; Mortensen, Morten F.; Schreiber, Norman; Reitzel, Kasper	The importance of catchment vegetation for alkalinity, phosphorus burial and macrophytes as revealed by a recent paleolimnological study in a soft water lake	Science of The Total Environment		00489697	10.1016/j.scitotenv.2016.12.065	https://linkinghub.elsevier.com/retrieve/pii/S0048969716327528		2017-02	2024-04-15 21:49:48	2024-04-15 21:49:48	2024-04-01 11:43:34	1097-1107			580		Science of The Total Environment								en					DOI.org (Crossref)
IQG5NNER	journalArticle	2014	Khamis, K.; Hannah, D.M.; Brown, L.E.; Tiberti, R.; Milner, A.M.	The use of invertebrates as indicators of environmental change in alpine rivers and lakes	Science of The Total Environment		00489697	10.1016/j.scitotenv.2014.02.126	https://linkinghub.elsevier.com/retrieve/pii/S0048969714003167		2014-09	2024-04-15 21:49:48	2024-04-15 21:49:48	2024-04-01 11:48:16	1242-1254			493		Science of The Total Environment								en					DOI.org (Crossref)					https://eprints.whiterose.ac.uk/85278/3/SOTE_Finaldraft_150214-KK.pdf
VEACQ8NR	journalArticle	2017	Härer, Andreas; Torres-Dowdall, Julián; Meyer, Axel	The imperiled fish fauna in the Nicaragua Canal zone	Conservation Biology		0888-8892		https://www.jstor.org/stable/44134652	Large-scale infrastructure projects commonly have large effects on the environment. The planned construction of the Nicaragua Canal will irreversibly alter the aquatic environment of Nicaragua in many ways. Two distinct drainage basins (San Juan and Punta Gorda) will be connected and numerous ecosystems will be altered. Considering the project's far-reaching environmental effects, too few studies…	2017	2024-04-15 21:49:48	2024-04-15 21:49:48	2024-04-01 11:51:37	86-95		1	31															JSTOR
YKWDB5EZ	journalArticle	2018	Timofeev, Ivan; Kosheleva, Natalia; Kasimov, Nikolay	Contamination of soils by potentially toxic elements in the impact zone of tungsten‑molybdenum ore mine in the Baikal region: A survey and risk assessment	Science of The Total Environment		00489697	10.1016/j.scitotenv.2018.06.042	https://linkinghub.elsevier.com/retrieve/pii/S0048969718321107		2018-11	2024-04-15 21:49:48	2024-04-15 21:49:48	2024-04-01 11:55:46	63-76			642		Science of The Total Environment	Contamination of soils by potentially toxic elements in the impact zone of tungsten‑molybdenum ore mine in the Baikal region							en					DOI.org (Crossref)
6MQ3VZAX	journalArticle	2018	Henne, Paul D.; Bigalke, Moritz; Büntgen, Ulf; Colombaroli, Daniele; Conedera, Marco; Feller, Urs; Frank, David; Fuhrer, Jürg; Grosjean, Martin; Heiri, Oliver; Luterbacher, Jürg; Mestrot, Adrien; Rigling, Andreas; Rössler, Ole; Rohr, Christian; Rutishauser, This; Schwikowski, Margit; Stampfli, Andreas; Szidat, Sönke; Theurillat, Jean-Paul; Weingartner, Rolf; Wilcke, Wolfgang; Tinner, Willy	An empirical perspective for understanding climate change impacts in Switzerland	Regional Environmental Change		1436-3798, 1436-378X	10.1007/s10113-017-1182-9	http://link.springer.com/10.1007/s10113-017-1182-9		2018-01	2024-04-15 21:49:48	2024-04-15 21:49:48	2024-04-01 12:01:35	205-221		1	18		Reg Environ Change								en					DOI.org (Crossref)					https://arbor.bfh.ch/8143/1/10.1007_s10113-017-1182-9.pdf
L2Y4F5R6	journalArticle	2018	Okin, Gregory S; Sala, Osvaldo E; Vivoni, Enrique R; Zhang, Junzhe; Bhattachan, Abinash	The Interactive Role of Wind and Water in Functioning of Drylands: What Does the Future Hold?	BioScience		0006-3568, 1525-3244	10.1093/biosci/biy067	https://academic.oup.com/bioscience/article/68/9/670/5090176		2018-09-01	2024-04-15 21:49:49	2024-04-15 21:49:49	2024-04-01 12:04:44	670-677		9	68			The Interactive Role of Wind and Water in Functioning of Drylands							en					DOI.org (Crossref)					https://academic.oup.com/bioscience/article-pdf/68/9/670/25682319/biy067.pdf
S4DPB9UQ	journalArticle	2015	Domec, Jean-Christophe; King, John S.; Ward, Eric; Christopher Oishi, A.; Palmroth, Sari; Radecki, Andrew; Bell, Dave M.; Miao, Guofang; Gavazzi, Michael; Johnson, Daniel M.; McNulty, Steve G.; Sun, Ge; Noormets, Asko	Conversion of natural forests to managed forest plantations decreases tree resistance to prolonged droughts	Forest Ecology and Management		03781127	10.1016/j.foreco.2015.04.012	https://linkinghub.elsevier.com/retrieve/pii/S0378112715002066		2015-11	2024-04-15 21:49:49	2024-04-15 21:49:49	2024-04-01 12:10:43	58-71			355		Forest Ecology and Management								en					DOI.org (Crossref)
HCBV2PS4	journalArticle	2015	Camarero, J. Julio; Gazol, Antonio; Sangüesa‐Barreda, Gabriel; Oliva, Jonàs; Vicente‐Serrano, Sergio M.	To die or not to die: early warnings of tree dieback in response to a severe drought	Journal of Ecology		0022-0477, 1365-2745	10.1111/1365-2745.12295	https://besjournals.onlinelibrary.wiley.com/doi/10.1111/1365-2745.12295	Summary Some disturbances can drive ecological systems to abrupt shifts between alternative stages (tipping points) when critical transitions occur. Drought‐induced tree death can be considered as a nonlinear shift in tree vigour and growth. However, at what point do trees become predisposed to drought‐related dieback and which factors determine this (tipping) point? We investigated these questio…	2015-01	2024-04-15 21:49:49	2024-04-15 21:49:49	2024-04-01 12:14:22	44-57		1	103		Journal of Ecology	To die or not to die							en					DOI.org (Crossref)					https://digital.csic.es/bitstream/10261/113812/1/Camarero_To%20die%20or%20not%20to%20die_Journal%20of%20Ecology2015.pdf			Gibson, David
8NUTZFRT	journalArticle	2010	Santos, Maria J.	Encroachment of upland Mediterranean plant species in riparian ecosystems of southern Portugal	Biodiversity and Conservation		0960-3115, 1572-9710	10.1007/s10531-010-9866-1	http://link.springer.com/10.1007/s10531-010-9866-1		2010-08	2024-04-15 21:49:49	2024-04-15 21:49:49	2024-04-01 12:51:33	2667-2684		9	19		Biodivers Conserv								en					DOI.org (Crossref)					https://link.springer.com/content/pdf/10.1007/s10531-010-9866-1.pdf
Y44ZE34V	journalArticle	2008	Miehe, Georg; Miehe, Sabine; Kaiser, Knut; Liu, Jianquan; Zhao, Xinquan	Status and dynamics of the Kobresia pygmaea ecosystem on the Tibetan plateau	Ambio		0044-7447	10.1579/0044-7447(2008)37[272:sadotk]2.0.co;2		This paper provides information about the distribution, structure, and ecology of the world's largest alpine ecosystem, the Kobresia pygmaea pastures in the southeastern Tibetan plateau. The environmental importance of these Cyperaceae mats derives from the extremely firm turf, which protects large surfaces against erosion, including the headwaters of the Huang He, Yangtze, Mekong, Salween, and B…	2008-06	2024-04-15 21:49:50	2024-04-15 21:49:50		272-279		4	37		Ambio								eng					PubMed					http://www.ncbi.nlm.nih.gov/pubmed/18686506	Animals; Ecosystem; Cyperaceae; Tibet
UFB6JP59	journalArticle	2016	Devisscher, Tahia; Malhi, Yadvinder; Rojas Landívar, Víctor Diego; Oliveras, Immaculada	Understanding ecological transitions under recurrent wildfire: A case study in the seasonally dry tropical forests of the Chiquitania, Bolivia	Forest Ecology and Management		03781127	10.1016/j.foreco.2015.10.033	https://linkinghub.elsevier.com/retrieve/pii/S0378112715005903		2016-01	2024-04-15 21:49:50	2024-04-15 21:49:50	2024-04-01 13:03:33	273-286			360		Forest Ecology and Management	Understanding ecological transitions under recurrent wildfire							en					DOI.org (Crossref)					https://ora.ox.ac.uk/objects/uuid:ceaa5c7a-f40c-4848-b7f7-a250dedb5c42/files/mf02b294a2d3d2c348c06f71a444ef1b4
FBKZWTF3	journalArticle	2009	Wang, Lixin; D’Odorico, Paolo; Manzoni, Stefano; Porporato, Amilcare; Macko, Stephen	Soil carbon and nitrogen dynamics in southern African savannas: the effect of vegetation-induced patch-scale heterogeneities and large scale rainfall gradients	Climatic Change		0165-0009, 1573-1480	10.1007/s10584-009-9548-8	http://link.springer.com/10.1007/s10584-009-9548-8		2009-05	2024-04-15 21:49:50	2024-04-15 21:49:50	2024-04-01 13:48:18	63-76		1-2	94		Climatic Change	Soil carbon and nitrogen dynamics in southern African savannas							en					DOI.org (Crossref)
2UFMHEQY	journalArticle	2010	Anantanarayanan, Raman; Prasad, Srinivasan	Two-hundred year changes in plant-species composition: A case study of Madras city in the coromandel coast, peninsular India	International Journal of Ecology and Environmental Sciences				https://hal.science/hal-02943479	Peter Johann Rottler [1749-1836] came from Strasbourg (Alsace) and joined the Tranquebar Mission in the Coromandel (Çozhamandalam) in peninsular India in 1776. During his stay here, he pursued the plants of this region driven by his passion to know medicinal plants. On a road trip from Tranquebar northwards to Madras and back, Rottler collected plants, and this plant-collection activity has been …	2010	2024-04-15 21:49:50	2024-04-15 21:49:50	2024-04-01 13:59:59	205-214		4	36			Two-hundred year changes in plant-species composition												HAL Archives Ouvertes					https://hal.science/hal-02943479	Vegetation; 200 Year History; Madras; Rottler; Tranquebar Mission; Disappearance and Survival of Plant taxa; Eighteenth century; Willdenow
KTWZ6SNX	journalArticle	1999	Clayton, Kort M.; Schmutz, Josef K.	Is the decline of Burrowing Owls Speotyto cunicularia in prairie Canada linked to changes in Great Plains ecosystems?	Bird Conservation International		1474-0001, 0959-2709	10.1017/S0959270900002288	https://www.cambridge.org/core/journals/bird-conservation-international/article/is-the-decline-of-burrowing-owls-speotyto-cunicularia-in-prairie-canada-linked-to-changes-in-great-plains-ecosystems/8EE0E53CA19336E3AF09DB1DA03D031F	We examined population and ecosystem patterns hoping to inform conservation strategies for Burrowing Owls Speotyto cunicularia in Canada. The owls chose moderately to heavily grazed grasslands for nesting and roosting, and avoided cultivated fields. Where grassland patches were isolated in 90% cultivation, owls dispersed later, for shorter distances and less often. Mortality rate during the 5-mon…	1999-06	2024-04-15 21:49:50	2024-04-15 21:49:50	2024-04-01 14:05:01	163-185		2	9										en					Cambridge University Press					https://www.cambridge.org/core/services/aop-cambridge-core/content/view/8EE0E53CA19336E3AF09DB1DA03D031F/S0959270900002288a.pdf/div-class-title-is-the-decline-of-burrowing-owls-span-class-italic-speotyto-cunicularia-span-in-prairie-canada-linked-to-changes-in-great-plains-ecosystems-div.pdf
5FLYZM57	journalArticle	2002	Nacci, Diane E.; Champlin, Denise; Coiro, Laura; McKinney, Rick; Jayaraman, Saro	Predicting the occurrence of genetic adaptation to dioxinlike compounds in populations of the estuarine fish Fundulus heteroclitus	Environmental Toxicology and Chemistry		0730-7268			A population of the nonmigratory estuarine fish species Fundulus heteroclitus (mummichog) indigenous to a polychlorinated biphenyl (PCB)-contaminated Superfund site (New Bedford Harbor, MA, USA) demonstrated an inherited tolerance to local, dioxinlike contaminants (DLCs). These findings suggest that DLCs have acted as selective agents, allowing the survival of only the most tolerant individuals, …	2002-07	2024-04-15 21:49:50	2024-04-15 21:49:50		1525-1532		7	21		Environ Toxicol Chem								eng					PubMed					http://www.ncbi.nlm.nih.gov/pubmed/12109755	Animals; Water Pollutants, Chemical; Polychlorinated Biphenyls; Dioxins; Heredity; Adaptation, Physiological; Biological Assay; Life Cycle Stages; Embryo, Nonmammalian; Toxicity Tests, Acute; Drug Tolerance; Fundulidae
CU2B3IQN	journalArticle	2010	Bickford, David; Ng, Tze How; Qie, Lan; Kudavidanage, Enoka P.; Bradshaw, Corey J. A.	Forest Fragment and Breeding Habitat Characteristics Explain Frog Diversity and Abundance in Singapore	Biotropica		0006-3606, 1744-7429	10.1111/j.1744-7429.2009.00542.x	https://onlinelibrary.wiley.com/doi/10.1111/j.1744-7429.2009.00542.x	ABSTRACT Habitat loss and fragmentation can have severe negative and irreversible effects on biodiversity. We investigated the effects of forest fragmentation on frog diversity in Singapore because of its high rates of deforestation and the demonstration that frogs are some of the most sensitive species to habitat degradation. We surveyed frog species in 12 forest fragments varying from 11 to 935…	2010-01	2024-04-15 21:49:51	2024-04-15 21:49:51	2024-04-01 14:21:02	119-125		1	42		Biotropica								en					DOI.org (Crossref)
UN9BD8T3	journalArticle	1997	Veit, Richard; Mcgowan, John; Ainley, David; Wahl, Terence; Pyle, Peter	Apex marine predator declines ninety percent in association with changing oceanic climate	Global Change Biology		1354-1013, 1365-2486	10.1046/j.1365-2486.1997.d01-130.x	https://onlinelibrary.wiley.com/doi/10.1046/j.1365-2486.1997.d01-130.x	Three time series of pelagic bird abundance collected in disparate portions of the California Current reveal a 90% decline in Sooty Shearwater (Puffinus griseus) abundance between 1987 and 1994. This decline is negatively correlated with a concurrent rise in sea‐surface temperatures; Sooty Shearwaters have declined while sea temperatures have risen. There is a nine‐month lag in the response by sh…	1997-02	2024-04-15 21:49:51	2024-04-15 21:49:51	2024-04-01 14:25:35	23-28		1	3		Global Change Biology								en					DOI.org (Crossref)
IYICZD5L	journalArticle	2014	Bahn, Michael; Reichstein, Markus; Dukes, Jeffrey S.; Smith, Melinda D.; McDowell, Nate G.	Climate–biosphere interactions in a more extreme world	New Phytologist		1469-8137	10.1111/nph.12662	https://onlinelibrary.wiley.com/doi/abs/10.1111/nph.12662		2014	2024-04-15 21:49:51	2024-04-15 21:49:51	2024-04-01 14:39:28	356-359		2	202										en					Wiley Online Library				;	https://nph.onlinelibrary.wiley.com/doi/full/10.1111/nph.12662; https://onlinelibrary.wiley.com/doi/pdfdirect/10.1111/nph.12662	tipping point; resilience; Earth system models; acclimation; extreme climatic events; ecosystem process; legacy effect; threshold response
HH25EFRS	journalArticle	2016	Bathiany, Sebastian; Van Der Bolt, Bregje; Williamson, Mark S.; Lenton, Timothy M.; Scheffer, Marten; Van Nes, Egbert H.; Notz, Dirk	Statistical indicators of Arctic sea-ice stability – prospects and limitations	The Cryosphere		1994-0424	10.5194/tc-10-1631-2016	https://tc.copernicus.org/articles/10/1631/2016/	Abstract. We examine the relationship between the mean and the variability of Arctic sea-ice coverage and volume in a large range of climates from globally ice-covered to globally ice-free conditions. Using a hierarchy of two column models and several comprehensive Earth system models, we consolidate the results of earlier studies and show that mechanisms found in simple models also dominate the …	2016-07-28	2024-04-15 21:49:51	2024-04-15 21:49:51	2024-04-01 14:44:51	1631-1645		4	10		The Cryosphere								en					DOI.org (Crossref)					https://www.the-cryosphere.net/10/1631/2016/tc-10-1631-2016.pdf
W9DUYGZE	journalArticle	2015	Belcu, M.; Stefan, Daniela Simina; Stefan, M.; Untea, I.; Dancila, Annette Madelene	Climate change: some insights from mean surface temperature statistics	International Journal of Sustainable Development & World Ecology		1350-4509, 1745-2627	10.1080/13504509.2015.1084065	http://www.tandfonline.com/doi/full/10.1080/13504509.2015.1084065		2015-09-07	2024-04-15 21:49:51	2024-04-15 21:49:51	2024-04-01 17:30:15	1-8					International Journal of Sustainable Development & World Ecology	Climate change							en					DOI.org (Crossref)
RFJIB5VI	journalArticle	2013	Brandt, Jodi S.; Haynes, Michelle A.; Kuemmerle, Tobias; Waller, Donald M.; Radeloff, Volker C.	Regime shift on the roof of the world: Alpine meadows converting to shrublands in the southern Himalayas	Biological Conservation		0006-3207	10.1016/j.biocon.2012.07.026	https://www.sciencedirect.com/science/article/pii/S0006320712003461	Worldwide, changing climates and land use practices are escalating woody-plants encroachment into grasslands, reducing biodiversity and altering ecosystem functions. The loss of alpine grasslands is a major conservation concern as they harbor many rare and endemic species. Alpine meadows in Northwest Yunnan, China, represent a global biodiversity hotspot with high species richness, beta diversity…	2013-02-01	2024-04-15 21:49:51	2024-04-15 21:49:51	2024-04-01 17:43:52	116-127			158		Biological Conservation	Regime shift on the roof of the world												ScienceDirect						Tipping point; Shrub encroachment; Land cover/land use change; Coupled natural and human systems; Landsat change detection; Qinghai–Tibet plateau
47HL4VA8	journalArticle	2018	Brugger, Sandra O.; Gobet, Erika; Sigl, Michael; Osmont, Dimitri; Papina, Tatyana; Rudaya, Natalia; Schwikowski, Margit; Tinner, Willy	Ice records provide new insights into climatic vulnerability of Central Asian forest and steppe communities	Global and Planetary Change		09218181	10.1016/j.gloplacha.2018.07.010	https://linkinghub.elsevier.com/retrieve/pii/S0921818118302959		2018-10	2024-04-15 21:49:51	2024-04-15 21:49:51	2024-04-01 17:52:56	188-201			169		Global and Planetary Change								en					DOI.org (Crossref)					https://www.dora.lib4ri.ch/psi/islandora/object/psi%3A23711/datastream/PDF2/Brugger-2018-Ice_records_provide_new_insights-%28accepted_version%29.pdf
DBAGEE5U	journalArticle	2018	Chen, Ning; Jayaprakash, Ciriyam; Yu, Kailiang; Guttal, Vishwesha	Rising Variability, Not Slowing Down, as a Leading Indicator of a Stochastically Driven Abrupt Transition in a Dryland Ecosystem	The American Naturalist		0003-0147, 1537-5323	10.1086/694821	https://www.journals.uchicago.edu/doi/10.1086/694821		2018-01	2024-04-15 21:49:52	2024-04-15 21:49:52	2024-04-01 18:03:07	E1-E14		1	191		The American Naturalist								en					DOI.org (Crossref)
LLMHDXZ7	journalArticle	2016	Chen, Ning; Wang, Xin-ping	Driver-system state interaction in regime shifts: A model study of desertification in drylands	Ecological Modelling		03043800	10.1016/j.ecolmodel.2016.08.006	https://linkinghub.elsevier.com/retrieve/pii/S0304380016303027		2016-11	2024-04-15 21:49:52	2024-04-15 21:49:52	2024-04-01	1-6			339		Ecological Modelling	Driver-system state interaction in regime shifts							en					DOI.org (Crossref)
8IRUIJLW	journalArticle	2013	Dakos, V.; Hastings, A.	Editorial: special issue on regime shifts and tipping points in ecology	Theoretical Ecology		1874-1738, 1874-1746	10.1007/s12080-013-0197-1	http://link.springer.com/10.1007/s12080-013-0197-1		2013-08	2024-04-15 21:49:52	2024-04-15 21:49:52	2024-04-01 21:03:18	253-254		3	6		Theor Ecol	Editorial							en					DOI.org (Crossref)					https://digital.csic.es/bitstream/10261/80557/1/Vasilis.pdf
X6QQVB3F	journalArticle	2010	Ditlevsen, Peter D.; Johnsen, Sigfus J.	Tipping points: Early warning and wishful thinking	Geophysical Research Letters		0094-8276, 1944-8007	10.1029/2010GL044486	https://agupubs.onlinelibrary.wiley.com/doi/10.1029/2010GL044486	The causes for and possible predictions of rapid climate changes are poorly understood. The most pronounced changes observed, beside the glacial terminations, are the Dansgaard‐Oeschger events. Present day general circulation climate models simulating glacial conditions are not capable of reproducing these rapid shifts. It is thus not known if they are due to bifurcations in the structural stabil…	2010-10	2024-04-15 21:49:52	2024-04-15 21:49:52	2024-04-01 21:10:35	2010GL044486		19	37		Geophysical Research Letters	Tipping points							en					DOI.org (Crossref)
5672NFKM	journalArticle	2017	Dwomoh, Francis K.; Wimberly, Michael C.	Fire regimes and forest resilience: alternative vegetation states in the West African tropics	Landscape Ecology		0921-2973, 1572-9761	10.1007/s10980-017-0553-4	http://link.springer.com/10.1007/s10980-017-0553-4		2017-09	2024-04-15 21:49:52	2024-04-15 21:49:52	2024-04-01 21:13:01	1849-1865		9	32		Landscape Ecol	Fire regimes and forest resilience							en					DOI.org (Crossref)
W75K6L89	journalArticle	2019	Falk, Donald A.; Watts, Adam C.; Thode, Andrea E.	Scaling Ecological Resilience	Frontiers in Ecology and Evolution		2296-701X	10.3389/fevo.2019.00275	https://www.frontiersin.org/article/10.3389/fevo.2019.00275/full		2019-07-24	2024-04-15 21:49:52	2024-04-15 21:49:52	2024-04-01 21:31:36	275			7		Front. Ecol. Evol.													DOI.org (Crossref)					https://www.frontiersin.org/articles/10.3389/fevo.2019.00275/pdf
9A69UN6R	journalArticle	2020	Fidelus-Orzechowska, Joanna; Strzyżowski, Dariusz; Cebulski, Jarosław; Wrońska-Wałach, Dominika	A Quantitative Analysis of Surface Changes on an Abandoned Forest Road in the Lejowa Valley (Tatra Mountains, Poland)	Remote Sensing		2072-4292	10.3390/rs12203467	https://www.mdpi.com/2072-4292/12/20/3467	The main aim of this research was to determine the magnitude of geomorphologic changes within a section of a forest road. The research was carried out in the Lejowa Valley in the Tatra Mountains. The measurements of the surface of the road were performed using a RIEGL VZ-4000 terrestrial laser scanner (TLS). TLS models for 2017, 2018, and 2019 served as the basis for the determination of quantita…	2020-10-21	2024-04-15 21:49:52	2024-04-15 21:49:52	2024-04-01 21:36:23	3467		20	12		Remote Sensing								en					DOI.org (Crossref)					https://www.mdpi.com/2072-4292/12/20/3467/pdf?version=1603717570
Z8VV9ZY3	journalArticle	2015	Gillson, Lindsey	Evidence of a tipping point in a southern African savanna?	Ecological Complexity		1476945X	10.1016/j.ecocom.2014.12.005	https://linkinghub.elsevier.com/retrieve/pii/S1476945X14001573		2015-03	2024-04-15 21:49:53	2024-04-15 21:49:53	2024-04-01 22:03:20	78-86			21		Ecological Complexity								en					DOI.org (Crossref)
TGEPE2F4	journalArticle	2024	Gould, Rachelle; Himes, Austin; Anderson, Lea; Arévalo, Paola; Chapman, Mollie; Lenzi, Dominic; Muraca, Barbara; Tadaki, Marc	Building on Spash's critiques of monetary valuation to suggest ways forward for relational values research	Environmental Values			10.1177/09632719241231422		Scholars have critiqued mainstream economic approaches to environmental valuation for decades. These critiques have intensified with the increased prominence of environmental valuation in decision-making. This paper has three goals. First, we summarise prominent critiques of monetary valuation, drawing mostly on the work of Clive Spash, who worked extensively on cost–benefit analysis early in his…	2024-03-25	2024-04-15 21:49:53	2024-04-15 21:49:53		139-162			33		Environmental Values													ResearchGate				;	https://journals.sagepub.com/doi/pdf/10.1177/09632719241231422; https://www.researchgate.net/publication/379273525_Building_on_Spash%27s_critiques_of_monetary_valuation_to_suggest_ways_forward_for_relational_values_research
ETQXEKKI	journalArticle	2021	Gonçalves, Ana M.M.; Rocha, Carolina P.; Marques, João C.; Gonçalves, Fernando J.M.	Enzymes as useful biomarkers to assess the response of freshwater communities to pesticide exposure – A review	Ecological Indicators		1470160X	10.1016/j.ecolind.2020.107303	https://linkinghub.elsevier.com/retrieve/pii/S1470160X20312450		2021-03	2024-04-15 21:49:53	2024-04-15 21:49:53	2024-04-02 09:54:25	107303			122		Ecological Indicators								en					DOI.org (Crossref)					https://estudogeral.uc.pt/bitstream/10316/100672/1/1-s2.0-S1470160X20312450-main.pdf
A3PET72R	journalArticle	2011	Good, Peter; Caesar, John; Bernie, Dan; Lowe, Jason A.; Van Der Linden, Paul; Gosling, Simon N.; Warren, Rachel; Arnell, Nigel W.; Smith, Stephen; Bamber, Jonathon; Payne, Tony; Laxon, Seymour; Srokosz, Meric; Sitch, Stephen; Gedney, Nic; Harris, Glen; Hewitt, Helene; Jackson, Laura; Jones, Chris D.; O'Connor, Fiona; Ridley, Jeff; Vellinga, Michael; Halloran, Paul; McNeall, Doug	A review of recent developments in climate change science. Part I: Understanding of future change in the large-scale climate system	Progress in Physical Geography: Earth and Environment		0309-1333, 1477-0296	10.1177/0309133311407651	http://journals.sagepub.com/doi/10.1177/0309133311407651	This article reviews some of the major lines of recent scientific progress relevant to the choice of global climate policy targets, focusing on changes in understanding since publication of the Intergovernmental Panel on Climate Change Fourth Assessment Report (IPCC AR4). Developments are highlighted in the following major climate system components: ice sheets; sea ice; the Atlantic Meridional Ov…	2011-06	2024-04-15 21:49:53	2024-04-15 21:49:53	2024-04-02	281-296		3	35		Progress in Physical Geography: Earth and Environment	A review of recent developments in climate change science. Part I							en					DOI.org (Crossref)
IFIHSCD2	journalArticle	2016	Holbrook, Sally J.; Schmitt, Russell J.; Adam, Thomas C.; Brooks, Andrew J.	Coral Reef Resilience, Tipping Points and the Strength of Herbivory	Scientific Reports		2045-2322	10.1038/srep35817	https://www.nature.com/articles/srep35817	Abstract Coral reefs increasingly are undergoing transitions from coral to macroalgal dominance. Although the functional roles of reef herbivores in controlling algae are becoming better understood, identifying possible tipping points in the herbivory-macroalgae relationships has remained a challenge. Assessment of where any coral reef ecosystem lies in relation to the coral-to-macroalgae tipping…	2016-11-02	2024-04-15 21:49:53	2024-04-15 21:49:53	2024-04-02	35817		1	6		Sci Rep								en					DOI.org (Crossref)					https://www.nature.com/articles/srep35817.pdf
GXPP2EEP	journalArticle	2021	Huang, Heng; Tu, Chengyi; D'Odorico, Paolo	Ecosystem complexity enhances the resilience of plant-pollinator systems	One Earth		25903322	10.1016/j.oneear.2021.08.008	https://linkinghub.elsevier.com/retrieve/pii/S2590332221004668		2021-09	2024-04-15 21:49:53	2024-04-15 21:49:53	2024-04-02 11:07:44	1286-1296		9	4		One Earth								en					DOI.org (Crossref)					https://www.cell.com/article/S2590332221004668/pdf
93V8IQ5E	journalArticle	2014	Kath, J.; Reardon-Smith, K.; Le Brocque, A.F.; Dyer, F.J.; Dafny, E.; Fritz, L.; Batterham, M.	Groundwater decline and tree change in floodplain landscapes: Identifying non-linear threshold responses in canopy condition	Global Ecology and Conservation		23519894	10.1016/j.gecco.2014.09.002	https://linkinghub.elsevier.com/retrieve/pii/S2351989414000286		2014-12	2024-04-15 21:49:53	2024-04-15 21:49:53	2024-04-02 11:22:28	148-160			2		Global Ecology and Conservation	Groundwater decline and tree change in floodplain landscapes							en					DOI.org (Crossref)
KEN2NTJ5	journalArticle	2015	Krause, Stefan; Lewandowski, Jörg; Dahm, Clifford N.; Tockner, Klement	Frontiers in real‐time ecohydrology – a paradigm shift in understanding complex environmental systems	Ecohydrology		1936-0584, 1936-0592	10.1002/eco.1646	https://onlinelibrary.wiley.com/doi/10.1002/eco.1646	Abstract Technological advances in environmental sensing have increased our awareness of the complexity of spatial patterns and temporal dynamics of ecohydrological processes and their interactions. Improving the basis of knowledge of dynamically interacting processes is crucial for advancing our understanding of how ecosystems function under the influence of, and their resilience to, environment…	2015-06	2024-04-15 21:49:54	2024-04-15 21:49:54	2024-04-02 11:26:30	529-537		4	8		Ecohydrology								en					DOI.org (Crossref)
VJEHFKVV	journalArticle	2013	Livina, V. N.; Lenton, T. M.	A recent tipping point in the Arctic sea-ice cover: abrupt and persistent increase in the seasonal cycle since 2007	The Cryosphere		1994-0424	10.5194/tc-7-275-2013	https://tc.copernicus.org/articles/7/275/2013/	Abstract. There is ongoing debate over whether Arctic sea ice has already passed a "tipping point", or whether it will do so in the future. Several recent studies argue that the loss of summer sea ice does not involve an irreversible bifurcation, because it is highly reversible in models. However, a broader definition of a "tipping point" also includes other abrupt, non-linear changes that are ne…	2013-02-12	2024-04-15 21:49:54	2024-04-15 21:49:54	2024-04-02 11:40:56	275-286		1	7		The Cryosphere	A recent tipping point in the Arctic sea-ice cover							en					DOI.org (Crossref)					https://tc.copernicus.org/articles/7/275/2013/tc-7-275-2013.pdf
KZKY9DFB	journalArticle	2014	Mace, Georgina M.; Reyers, Belinda; Alkemade, Rob; Biggs, Reinette; Chapin, F. Stuart; Cornell, Sarah E.; Díaz, Sandra; Jennings, Simon; Leadley, Paul; Mumby, Peter J.; Purvis, Andy; Scholes, Robert J.; Seddon, Alistair W.R.; Solan, Martin; Steffen, Will; Woodward, Guy	Approaches to defining a planetary boundary for biodiversity	Global Environmental Change		09593780	10.1016/j.gloenvcha.2014.07.009	https://linkinghub.elsevier.com/retrieve/pii/S0959378014001368		2014-09	2024-04-15 21:49:54	2024-04-15 21:49:54	2024-04-02 11:47:23	289-297			28		Global Environmental Change								en					DOI.org (Crossref)					https://discovery.ucl.ac.uk/1457772/1/1-s2.0-S0959378014001368-main.pdf
N4ZF3W2D	journalArticle	2015	Michaeli, Eva; Ivanová, Monika; Koco, Štefan	The evaluation of anthropogenic impact on the ecological stability of landscape	Journal of Environmental Biology		0254-8704			The model area is the northern surrounding of the water reservoir Zemplinska Irava in the east of Slovakia. Selection of the examined territory and the time horizons was not random. The aim was to capture the intensity level of anthropogenic impact on the values of the coefficient of ecological stability after the construction of water reservoir, Zempifnska Irava. The contribution evaluates ecolo…	2015-01	2024-04-15 21:49:54	2024-04-15 21:49:54		1-7			36 Spec No		J Environ Biol								eng					PubMed					http://www.ncbi.nlm.nih.gov/pubmed/26591875	Humans; Time Factors; Ecosystem; Human Activities; Environmental Monitoring; Slovakia
9YNVXQKD	journalArticle	2015	Otero, X.L.; Tejada, O.; Martín-Pastor, M.; De La Peña, S.; Ferreira, T.O.; Pérez-Alberti, A.	Phosphorus in seagull colonies and the effect on the habitats. The case of yellow-legged gulls (Larus michahellis) in the Atlantic Islands National Park (Galicia-NW Spain)	Science of The Total Environment		00489697	10.1016/j.scitotenv.2015.06.013	https://linkinghub.elsevier.com/retrieve/pii/S0048969715302096		2015-11	2024-04-15 21:49:54	2024-04-15 21:49:54	2024-04-02 16:46:17	383-397			532		Science of The Total Environment								en					DOI.org (Crossref)
9XJG9RUW	journalArticle	2013	Padmanabhan, E.; Eswaran, H.; Reich, P.F.	Soil carbon stocks in Sarawak, Malaysia	Science of The Total Environment		00489697	10.1016/j.scitotenv.2013.03.024	https://linkinghub.elsevier.com/retrieve/pii/S0048969713003173		2013-11	2024-04-15 21:49:55	2024-04-15 21:49:55	2024-04-02 16:51:57	196-204			465		Science of The Total Environment								en					DOI.org (Crossref)
TIY66FIC	journalArticle	2018	Phillips, Jonathan D.	Tipping points in Texas rivers	Earth Surface Processes and Landforms		0197-9337, 1096-9837	10.1002/esp.4352	https://onlinelibrary.wiley.com/doi/10.1002/esp.4352	Abstract Anticipating geomorphic tipping points requires that we learn from the past. Major geomorphic changes in coastal plain rivers of Texas resulting in river metamorphosis or regime shifts were identified and the major driving factors determined. Eleven such transformations – possible tipping points – were identified from contemporary observations, historical records, and Quaternary reconstr…	2018-07	2024-04-15 21:49:55	2024-04-15 21:49:55	2024-04-02 16:59:00	1768-1781		9	43		Earth Surf Processes Landf								en					DOI.org (Crossref)
F84D7RCC	journalArticle	2018	Rindi, L.; Dal Bello, M.; Benedetti-Cecchi, L.	Experimental evidence of spatial signatures of approaching regime shifts in macroalgal canopies	Ecology		1939-9170	10.1002/ecy.2391	https://onlinelibrary.wiley.com/doi/abs/10.1002/ecy.2391	Developing early warning signals to predict regime shifts in ecosystems is a central issue in current ecological research. While there are many studies addressing temporal early warning indicators, research into spatial indicators is far behind, with field experiments even more rare. Here, we tested the performance of spatial early warning signals in an intertidal macroalgal system, where removal…	2018	2024-04-15 21:49:55	2024-04-15 21:49:55	2024-04-02 17:12:19	1709-1715		8	99										en					Wiley Online Library				;	https://onlinelibrary.wiley.com/doi/pdfdirect/10.1002/ecy.2391; https://esajournals.onlinelibrary.wiley.com/doi/full/10.1002/ecy.2391	resilience; regime shift; early warning signals; algal turfs; alternative states; macroalgal canopies; spatial ecology; spatial variance; canopy–turf transition
KK78G2U8	journalArticle	2019	Ritchie, Paul; Karabacak, Özkan; Sieber, Jan	Inverse-square law between time and amplitude for crossing tipping thresholds	Proceedings of the Royal Society A: Mathematical, Physical and Engineering Sciences		1364-5021, 1471-2946	10.1098/rspa.2018.0504	https://royalsocietypublishing.org/doi/10.1098/rspa.2018.0504	A classical scenario for tipping is that a dynamical system experiences a slow parameter drift across a fold tipping point, caused by a run-away positive feedback loop. We study what happens if one turns around after one has crossed the threshold. We derive a simple criterion that relates how far the parameter exceeds the tipping threshold maximally and how long the parameter stays above the thre…	2019-02	2024-04-15 21:49:55	2024-04-15 21:49:55	2024-04-02 17:17:35	20180504		2222	475		Proc. R. Soc. A.								en					DOI.org (Crossref)					https://europepmc.org/articles/pmc6405451?pdf=render
A56PFEYH	journalArticle	2019	Sardanyés, Josep; Piñero, Jordi; Solé, Ricard	Habitat loss‐induced tipping points in metapopulations with facilitation	Population Ecology		1438-3896, 1438-390X	10.1002/1438-390X.12020	https://esj-journals.onlinelibrary.wiley.com/doi/10.1002/1438-390X.12020	Abstract Habitat loss is known to pervade extinction thresholds in metapopulations. Such thresholds result from a loss of stability that can eventually lead to collapse. Several models have been developed to understand the nature of these transitions and how they are affected by the locality of interactions, fluctuations or external drivers. Most models consider the impact of grazing or aridity a…	2019-10	2024-04-15 21:49:55	2024-04-15 21:49:55	2024-04-02 21:19:55	436-449		4	61		Population Ecology								en					DOI.org (Crossref)					https://recercat.cat//bitstream/2072/446134/1/SarPinSol2019MaRcAt.pdf
EFJUYRWU	journalArticle	2011	Serreze, Mark C.	Rethinking the sea-ice tipping point	Nature		1476-4687	10.1038/471047a	https://www.nature.com/articles/471047a	Summer sea-ice extent in the Arctic has decreased greatly during recent decades. Simulations of twenty-first-century climate suggest that the ice can recover from artificially imposed ice-free summer conditions within a couple of years.	2011-03	2024-04-15 21:49:56	2024-04-15 21:49:56	2024-04-02 21:35:40	47-48		7336	471										en					www.nature.com						Climate change
SWEWNRAR	journalArticle	2020	Skelton, A.; Kirchner, N.; Kockum, I.	Skewness of Temperature Data Implies an Abrupt Change in the Climate System Between 1985 and 1991	Geophysical Research Letters		0094-8276, 1944-8007	10.1029/2020GL089794	https://agupubs.onlinelibrary.wiley.com/doi/10.1029/2020GL089794	Abstract Instrumental records of mean annual temperature extend back to the seventeenth and eighteenth centuries at multiple sites in Europe. For such long time series, we expect and find that histograms of mean annual temperature data become skewed toward higher temperatures with time because of global warming. However, we also find that skewness changed abruptly and started increasing between 1…	2020-12-16	2024-04-15 21:49:56	2024-04-15 21:49:56	2024-04-02 21:45:47	e2020GL089794		23	47		Geophysical Research Letters								en					DOI.org (Crossref)					https://agupubs.onlinelibrary.wiley.com/doi/pdfdirect/10.1029/2020GL089794
YENA3ZFF	journalArticle	2012	Stranne, Christian; Björk, Göran	On the Arctic Ocean ice thickness response to changes in the external forcing	Climate Dynamics		0930-7575, 1432-0894	10.1007/s00382-011-1275-y	http://link.springer.com/10.1007/s00382-011-1275-y		2012-12	2024-04-15 21:49:56	2024-04-15 21:49:56	2024-04-02 21:54:01	3007-3018		12	39		Clim Dyn								en					DOI.org (Crossref)
ABL9YU6H	journalArticle	2022	Tyagi, Keshav; Kumar, Manoj	The resilience of Indian Western Himalayan forests to regime shift: Are they reaching towards no return point?	Ecological Informatics		15749541	10.1016/j.ecoinf.2022.101644	https://linkinghub.elsevier.com/retrieve/pii/S1574954122000930		2022-07	2024-04-15 21:49:56	2024-04-15 21:49:56	2024-04-02 22:29:04	101644			69		Ecological Informatics	The resilience of Indian Western Himalayan forests to regime shift							en					DOI.org (Crossref)
LLAMXRT8	journalArticle	2016	Van Looy, K.; Lejeune, M.; Verbeke, W.	Indicators and mechanisms of stability and resilience to climatic and landscape changes in a remnant calcareous grassland	Ecological Indicators		1470160X	10.1016/j.ecolind.2016.06.036	https://linkinghub.elsevier.com/retrieve/pii/S1470160X16303363		2016-11	2024-04-15 21:49:56	2024-04-15 21:49:56	2024-04-02 22:44:31	498-506			70		Ecological Indicators								en					DOI.org (Crossref)
A3XFJ2PG	journalArticle	2022	Wang, Rong; Dearing, John A.; Langdon, Peter G.	Critical Transitions in Lake Ecosystem State May Be Driven by Coupled Feedback Mechanisms: A Case Study from Lake Erhai, China	Water		2073-4441	10.3390/w14010085	https://www.mdpi.com/2073-4441/14/1/85	Critical transitions between ecosystem states can be triggered by relatively small external forces or internal perturbations and may show time-lagged or hysteretic recovery. Understanding the precise mechanisms of a transition is important for ecosystem management, but it is hampered by a lack of information about the preceding interactions and associated feedback between different components in …	2022-01-03	2024-04-15 21:49:56	2024-04-15 21:49:56	2024-04-03 09:43:58	85		1	14		Water	Critical Transitions in Lake Ecosystem State May Be Driven by Coupled Feedback Mechanisms							en					DOI.org (Crossref)					https://www.mdpi.com/2073-4441/14/1/85/pdf?version=1641285892
D75BITHA	journalArticle	2009	Ward, Peter L.	Sulfur dioxide initiates global climate change in four ways	Thin Solid Films		00406090	10.1016/j.tsf.2009.01.005	https://linkinghub.elsevier.com/retrieve/pii/S0040609009000169		2009-04	2024-04-15 21:49:57	2024-04-15 21:49:57	2024-04-03	3188-3203		11	517		Thin Solid Films								en					DOI.org (Crossref)
EG9GS8Q5	journalArticle	2018	Wilkinson, Grace M.; Carpenter, Stephen R.; Cole, Jonathan J.; Pace, Michael L.; Batt, Ryan D.; Buelo, Cal D.; Kurtzweil, Jason T.	Early warning signals precede cyanobacterial blooms in multiple whole-lake experiments	Ecological Monographs		1557-7015	10.1002/ecm.1286	https://onlinelibrary.wiley.com/doi/abs/10.1002/ecm.1286	Ecosystem regime shifts are abrupt changes from one dynamical state to another, such as the shift from a clear-water state to an algal bloom state in lakes. These transitions are hard to forecast but theory suggests that early warning indicators can predict impending regime shifts that may allow for management intervention to prevent or mitigate an unwanted change. The efficacy of early warning i…	2018	2024-04-15 21:49:57	2024-04-15 21:49:57	2024-04-03	188-203		2	88										en					Wiley Online Library					https://esajournals.onlinelibrary.wiley.com/doi/10.1002/ecm.1286	regime shift; phosphorus; lake; bloom; cyanobacteria; early warnings
LD4U4A62	journalArticle	2021	Duffy, Katharyn A.; Schwalm, Christopher R.; Arcus, Vickery L.; Koch, George W.; Liang, Liyin L.; Schipper, Louis A.	How close are we to the temperature tipping point of the terrestrial biosphere?	Science Advances		2375-2548	10.1126/sciadv.aay1052	https://www.ncbi.nlm.nih.gov/pmc/articles/PMC7806211/	Future anticipated warming could reduce the terrestrial carbon sink by ~50% by mid-century., The temperature dependence of global photosynthesis and respiration determine land carbon sink strength. While the land sink currently mitigates ~30% of anthropogenic carbon emissions, it is unclear whether this ecosystem service will persist and, more specifically, what hard temperature limits, if any, r…	2021-01-13	2024-04-15 21:49:57	2024-04-15 21:49:57	2024-04-03 11:10:10	eaay1052		3	7		Sci Adv													PubMed Central				;	https://www.ncbi.nlm.nih.gov/pmc/articles/PMC7806211/pdf/aay1052.pdf; https://www.ncbi.nlm.nih.gov/pmc/articles/PMC7806211/
IX99FS8E	journalArticle	2015	Faith, Daniel P.	Phylogenetic diversity, functional trait diversity and extinction: avoiding tipping points and worst-case losses	Philosophical Transactions of the Royal Society B: Biological Sciences		0962-8436, 1471-2970	10.1098/rstb.2014.0011	https://royalsocietypublishing.org/doi/10.1098/rstb.2014.0011	The phylogenetic diversity measure, (‘PD’), measures the relative feature diversity of different subsets of taxa from a phylogeny. At the level of feature diversity, PD supports the broad goal of biodiversity conservation to maintain living variation and option values. PD calculations at the level of lineages and features include those integrating probabilities of extinction, providing estimates …	2015-02-19	2024-04-15 21:49:57	2024-04-15 21:49:57	2024-04-03 11:31:37	20140011		1662	370		Phil. Trans. R. Soc. B	Phylogenetic diversity, functional trait diversity and extinction							en					DOI.org (Crossref)					https://europepmc.org/articles/pmc4290425?pdf=render
WQ8FFU4K	journalArticle	2022	Hari, Manoj; Tyagi, Bhishma	Terrestrial carbon cycle: tipping edge of climate change between the atmosphere and biosphere ecosystems	Environmental Science: Atmospheres		2634-3606	10.1039/D1EA00102G	https://pubs.rsc.org/en/content/articlelanding/2022/ea/d1ea00102g	Owing to its tendency to couple with multiple elements, carbon forms complex molecules, which is the basic chemistry of life. Given that the climate system is inextricably coupled with the biosphere, understanding the terrestrial mechanistic pathway of carbon is critical in the transformation of the augmenting atmospheric carbon dioxide (CO2) in future. Although the global terrestrial carbon sink…	2022-09-15	2024-04-15 21:49:57	2024-04-15 21:49:57	2024-04-03 11:40:05	867-890		5	2		Environ. Sci.: Atmos.	Terrestrial carbon cycle							en					pubs.rsc.org				;	https://pubs.rsc.org/en/content/articlepdf/2022/ea/d1ea00102g; https://www.rsc.org/suppdata/d1/ea/d1ea00102g/d1ea00102g1.pdf
SAQ2ADBI	journalArticle	2021	Zhao, Shoudong; Jiang, Yuan; Wen, Yan; Jiao, Liang; Li, Wenqing; Xu, Hui; Ding, Minghu	Frequent locally absent rings indicate increased threats of extreme droughts to semi-arid Pinus tabuliformis forests in North China	Agricultural and Forest Meteorology		01681923	10.1016/j.agrformet.2021.108601	https://linkinghub.elsevier.com/retrieve/pii/S0168192321002872		2021-10	2024-04-15 21:49:57	2024-04-15 21:49:57	2024-04-03 11:48:07	108601			308-309		Agricultural and Forest Meteorology								en					DOI.org (Crossref)
HX959WPG	journalArticle	2015	Ling, S. D.; Scheibling, R. E.; Rassweiler, A.; Johnson, C. R.; Shears, N.; Connell, S. D.; Salomon, A. K.; Norderhaug, K. M.; Pérez-Matus, A.; Hernández, J. C.; Clemente, S.; Blamey, L. K.; Hereu, B.; Ballesteros, E.; Sala, E.; Garrabou, J.; Cebrian, E.; Zabala, M.; Fujita, D.; Johnson, L. E.	Global regime shift dynamics of catastrophic sea urchin overgrazing	Philosophical Transactions of the Royal Society B: Biological Sciences		0962-8436, 1471-2970	10.1098/rstb.2013.0269	https://royalsocietypublishing.org/doi/10.1098/rstb.2013.0269	A pronounced, widespread and persistent regime shift among marine ecosystems is observable on temperate rocky reefs as a result of sea urchin overgrazing. Here, we empirically define regime-shift dynamics for this grazing system which transitions between productive macroalgal beds and impoverished urchin barrens. Catastrophic in nature, urchin overgrazing in a well-studied Australian system demon…	2015-01-05	2024-04-15 21:49:58	2024-04-15 21:49:58	2024-04-03 12:26:59	20130269		1659	370		Phil. Trans. R. Soc. B								en					DOI.org (Crossref)					https://www.ncbi.nlm.nih.gov/pmc/articles/PMC4247405/pdf/rstb20130269.pdf
VMDWCRBY	journalArticle	2022	Breidenbach, Andreas; Schleuss, Per-Marten; Liu, Shibin; Schneider, Dominik; Dippold, Michaela A.; De La Haye, Tilman; Miehe, Georg; Heitkamp, Felix; Seeber, Elke; Mason-Jones, Kyle; Xu, Xingliang; Huanming, Yang; Xu, Jianchu; Dorji, Tsechoe; Gube, Matthias; Norf, Helge; Meier, Jutta; Guggenberger, Georg; Kuzyakov, Yakov; Spielvogel, Sandra	Microbial functional changes mark irreversible course of Tibetan grassland degradation	Nature Communications		2041-1723	10.1038/s41467-022-30047-7	https://www.nature.com/articles/s41467-022-30047-7	Abstract The Tibetan Plateau’s Kobresia pastures store 2.5% of the world’s soil organic carbon (SOC). Climate change and overgrazing render their topsoils vulnerable to degradation, with SOC stocks declining by 42% and nitrogen (N) by 33% at severely degraded sites. We resolved these losses into erosion accounting for two-thirds, and decreased carbon (C) input and increased SOC mineralization acc…	2022-05-13	2024-04-15 21:49:58	2024-04-15 21:49:58	2024-04-03 12:41:59	2681		1	13		Nat Commun								en					DOI.org (Crossref)					https://www.nature.com/articles/s41467-022-30047-7.pdf
MVRN4XM3	journalArticle	2019	Xuan, Lixia; Sheng, Zheliang; Lu, Jiaqi; Qiu, Qiongfen; Chen, Jiong; Xiong, Jinbo	Bacterioplankton community responses and the potential ecological thresholds along disturbance gradients	Science of The Total Environment		00489697	10.1016/j.scitotenv.2019.134015	https://linkinghub.elsevier.com/retrieve/pii/S0048969719339920		2019-12	2024-04-15 21:49:58	2024-04-15 21:49:58	2024-04-03 12:59:23	134015			696		Science of The Total Environment								en					DOI.org (Crossref)
GACG3B39	journalArticle	1995	Dickinson, William R.	The times are always changing: The Holocene saga	GSA Bulletin		0016-7606	10.1130/0016-7606(1995)107<0001:TTAACT>2.3.CO;2	https://doi.org/10.1130/0016-7606(1995)107<0001:TTAACT>2.3.CO;2	The popular notion that the natural world maintains an invariant balance without perturbation by industrial civilization is invalid. Environmental changes in the aftermath of Pleistocene glaciation were dramatic and pervasive, and continued in varying guise throughout the Holocene interglacial, which has been coincident in duration with the rise of modern human cultures. Holocene conditions have …	1995-01-01	2024-04-15 21:49:58	2024-04-15 21:49:58	2024-04-03 13:04:53	1-7		1	107		GSA Bulletin	The times are always changing												Silverchair					https://pubs.geoscienceworld.org/gsa/gsabulletin/article-abstract/107/1/1/182977/The-times-are-always-changing-The-Holocene-saga?redirectedFrom=fulltext
QK2ZB9JT	journalArticle	2021	Princiotta, Frank T.	The Climate Mitigation Challenge-Where Do We Stand?	Journal of the Air & Waste Management Association		1096-2247, 2162-2906	10.1080/10962247.2021.1948458	https://www.tandfonline.com/doi/full/10.1080/10962247.2021.1948458		2021-10-03	2024-04-15 21:49:58	2024-04-15 21:49:58	2024-04-03 13:09:56	1234-1250		10	71		Journal of the Air & Waste Management Association								en					DOI.org (Crossref)
QFDEQIHI	journalArticle	2019	Weijer, W.; Cheng, W.; Drijfhout, S. S.; Fedorov, A. V.; Hu, A.; Jackson, L. C.; Liu, W.; McDonagh, E. L.; Mecking, J. V.; Zhang, J.	Stability of the Atlantic Meridional Overturning Circulation: A Review and Synthesis	Journal of Geophysical Research: Oceans		2169-9275, 2169-9291	10.1029/2019JC015083	https://agupubs.onlinelibrary.wiley.com/doi/10.1029/2019JC015083	Abstract The notion that the Atlantic Meridional Overturning Circulation (AMOC) can have more than one stable equilibrium emerged in the 1980s as a powerful hypothesis to explain rapid climate variability during the Pleistocene. Ever since, the idea that a temporary perturbation of the AMOC—or a permanent change in its forcing—could trigger an irreversible collapse has remained a reason for conce…	2019-08	2024-04-15 21:49:59	2024-04-15 21:49:59	2024-04-03 13:18:54	5336-5375		8	124		JGR Oceans	Stability of the Atlantic Meridional Overturning Circulation							en					DOI.org (Crossref)					https://agupubs.onlinelibrary.wiley.com/doi/pdfdirect/10.1029/2019JC015083
ETTCVHAA	journalArticle	2017	Wu, Haiping; Xu, Yuhou; Peng, Chongwei; Liao, Yongyan; Wang, Xianyan; Jefferson, Thomas A.; Huang, Hu; Huang, Shiang‐Lin	Long‐term habitat loss in a lightly‐disturbed population of the Indo‐Pacific humpback dolphin, Sousa chinensis	Aquatic Conservation: Marine and Freshwater Ecosystems		1052-7613, 1099-0755	10.1002/aqc.2778	https://onlinelibrary.wiley.com/doi/10.1002/aqc.2778	Abstract Coastal and estuarine waters are important ecosystems with high primary and secondary productivity, but they are prone to the impacts of habitat loss caused by anthropogenic activities. For species exclusively inhabiting coastal and estuarine waters, such as the Indo‐Pacific humpback dolphin, Sousa chinensis , irreversible habitat loss can have dramatic implications for population viabil…	2017-12	2024-04-15 21:49:59	2024-04-15 21:49:59	2024-04-03 13:20:44	1198-1208		6	27		Aquatic Conservation	Long‐term habitat loss in a lightly‐disturbed population of the Indo‐Pacific humpback dolphin,							en					DOI.org (Crossref)
AF9VVRDC	journalArticle	2018	Dessu, Shimelis B.; Price, René M.; Troxler, Tiffany G.; Kominoski, John S.	Effects of sea-level rise and freshwater management on long-term water levels and water quality in the Florida Coastal Everglades	Journal of Environmental Management		03014797	10.1016/j.jenvman.2018.01.025	https://linkinghub.elsevier.com/retrieve/pii/S0301479718300252		2018-04	2024-04-15 21:49:59	2024-04-15 21:49:59	2024-04-03 13:24:04	164-176			211		Journal of Environmental Management								en					DOI.org (Crossref)
HEUAZ73V	journalArticle	2012	Levermann, Anders; Bamber, Jonathan L.; Drijfhout, Sybren; Ganopolski, Andrey; Haeberli, Winfried; Harris, Neil R. P.; Huss, Matthias; Krüger, Kirstin; Lenton, Timothy M.; Lindsay, Ronald W.; Notz, Dirk; Wadhams, Peter; Weber, Susanne	Potential climatic transitions with profound impact on Europe: Review of the current state of six ‘tipping elements of the climate system’	Climatic Change		0165-0009, 1573-1480	10.1007/s10584-011-0126-5	http://link.springer.com/10.1007/s10584-011-0126-5		2012-02	2024-04-15 21:49:59	2024-04-15 21:49:59	2024-04-03 14:28:34	845-878		3-4	110		Climatic Change	Potential climatic transitions with profound impact on Europe							en					DOI.org (Crossref)					https://www.pik-potsdam.de/~anders/publications/levermann_bamber12.pdf
UD3UNZCV	journalArticle	2014	Ohashi, Haruka; Yoshikawa, Masato; Oono, Keiichi; Tanaka, Norihisa; Hatase, Yoriko; Murakami, Yuhide	The Impact of Sika Deer on Vegetation in Japan: Setting Management Priorities on a National Scale	Environmental Management		0364-152X, 1432-1009	10.1007/s00267-014-0326-7	http://link.springer.com/10.1007/s00267-014-0326-7		2014-09	2024-04-15 21:49:59	2024-04-15 21:49:59	2024-04-03 14:32:14	631-640		3	54		Environmental Management	The Impact of Sika Deer on Vegetation in Japan							en					DOI.org (Crossref)
HJJ43VEY	journalArticle	2006	Wilcox, J. L.; Martin, A. P.	The devil's in the details: genetic and phenotypic divergence between artificial and native populations of the endangered pupfish ( Cyprinodon diabolis )	Animal Conservation		1367-9430, 1469-1795	10.1111/j.1469-1795.2006.00039.x	https://zslpublications.onlinelibrary.wiley.com/doi/10.1111/j.1469-1795.2006.00039.x	Abstract Propagation of threatened or endangered species in artificial habitats is a common strategy for reducing the probability of extinction by demographic or stochastic forces. Differential selection, founder effects and genetic drift can conspire to cause artificial populations to differ irreversibly from native populations for characters important for fitness, thereby compromising conservat…	2006-08	2024-04-15 21:50:00	2024-04-15 21:50:00	2024-04-03 14:35:11	316-321		3	9		Animal Conservation	The devil's in the details							en					DOI.org (Crossref)
CYDEWV7A	journalArticle	2017	Gómez Ortiz, Ana Maria; Okada, Elena; Bedmar, Francisco; Costa, José Luis	Sorption and desorption of glyphosate in Mollisols and Ultisols soils of Argentina	Environmental Toxicology and Chemistry		0730-7268, 1552-8618	10.1002/etc.3851	https://setac.onlinelibrary.wiley.com/doi/10.1002/etc.3851	Abstract In Argentina, glyphosate use has increased exponentially in recent years as a result of the widespread adoption of no‐till management combined with genetically modified glyphosate‐resistant crops. This massive use of glyphosate has created concern about its potential environmental impact. Sorption–desorption of glyphosate was studied in 3 Argentinean soils with contrasting characteristic…	2017-10	2024-04-15 21:50:00	2024-04-15 21:50:00	2024-04-03 17:47:31	2587-2592		10	36		Enviro Toxic and Chemistry								en					DOI.org (Crossref)					https://ri.conicet.gov.ar/bitstream/11336/31055/2/CONICET_Digital_Nro.1b374b76-e76e-425d-9a69-f1cb6eb830d3_A.pdf
4BEH9TZD	journalArticle	2014	Mengel, M.; Levermann, A.	Ice plug prevents irreversible discharge from East Antarctica	Nature Climate Change		1758-678X, 1758-6798	10.1038/nclimate2226	https://www.nature.com/articles/nclimate2226		2014-06	2024-04-15 21:50:00	2024-04-15 21:50:00	2024-04-03 18:12:23	451-455		6	4		Nature Clim Change								en					DOI.org (Crossref)
IWB7SY3X	journalArticle	2019	Veblen, Kari E.; Porensky, Lauren M.	Thresholds are in the eye of the beholder: plants and wildlife respond differently to short-term cattle corrals	Ecological Applications		1939-5582	10.1002/eap.1982	https://onlinelibrary.wiley.com/doi/abs/10.1002/eap.1982	Rangelands are governed by threshold dynamics, and factors such as drought, wildfire, and herbivory can drive change across thresholds and between ecological states. Most work on this topic has focused on shifts in a single response variable, vegetation, and little research has considered how to reconcile responses of more than one variable to determine whether a system has undergone a genuine st…	2019	2024-04-15 21:50:00	2024-04-15 21:50:00	2024-04-03 21:26:15	e01982		8	29			Thresholds are in the eye of the beholder							en					Wiley Online Library				;	https://esajournals.onlinelibrary.wiley.com/doi/abs/10.1002/eap.1982; https://digitalcommons.usu.edu/context/wild_facpub/article/3857/viewcontent/Wildfacpub2019VeblenPorensky_ThresholdsEyeBeholder.pdf	restoration; tipping points; savanna; alternative stables states; targeted grazing; state-and-transition models
6424QG2W	journalArticle	2016	Weissmann, Haim; Shnerb, Nadav M.	Predicting catastrophic shifts	Journal of Theoretical Biology		00225193	10.1016/j.jtbi.2016.02.033	https://linkinghub.elsevier.com/retrieve/pii/S0022519316001296		2016-05	2024-04-15 21:50:00	2024-04-15 21:50:00	2024-04-03 21:29:40	128-134			397		Journal of Theoretical Biology								en					DOI.org (Crossref)					https://arxiv.org/pdf/1506.03344
ZQHX3TJZ	journalArticle	2012	Wood, Tana E.; Cavaleri, Molly A.; Reed, Sasha C.	Tropical forest carbon balance in a warmer world: a critical review spanning microbial‐ to ecosystem‐scale processes	Biological Reviews		1464-7931, 1469-185X	10.1111/j.1469-185X.2012.00232.x	https://onlinelibrary.wiley.com/doi/10.1111/j.1469-185X.2012.00232.x	Tropical forests play a major role in regulating global carbon (C) fluxes and stocks, and even small changes to C cycling in this productive biome could dramatically affect atmospheric carbon dioxide (CO 2 ) concentrations. Temperature is expected to increase over all land surfaces in the future, yet we have a surprisingly poor understanding of how tropical forests will respond to this significan…	2012-11	2024-04-15 21:50:00	2024-04-15 21:50:00	2024-04-03 21:36:50	912-927		4	87		Biological Reviews	Tropical forest carbon balance in a warmer world							en					DOI.org (Crossref)
CLTRT8JI	journalArticle	2021	Zamani, Behnam; Koch, Manfred; Hodges, Ben R.	A potential tipping point in the thermal regime of a warm monomictic reservoir under climate change using three-dimensional hydrodynamic modeling	Inland Waters		2044-2041, 2044-205X	10.1080/20442041.2021.1918510	https://www.tandfonline.com/doi/full/10.1080/20442041.2021.1918510		2021-07-03	2024-04-15 21:50:01	2024-04-15 21:50:01	2024-04-03 21:46:07	315-334		3	11		Inland Waters								en					DOI.org (Crossref)
K9SBD7ZY	journalArticle	2009	Nobre, Carlos Afonso; Borma, Laura De Simone	‘Tipping points’ for the Amazon forest	Current Opinion in Environmental Sustainability		18773435	10.1016/j.cosust.2009.07.003	https://linkinghub.elsevier.com/retrieve/pii/S1877343509000062		2009-10	2024-04-15 21:50:01	2024-04-15 21:50:01	2024-04-03 21:49:23	28-36		1	1		Current Opinion in Environmental Sustainability								en					DOI.org (Crossref)
R35UCU69	journalArticle	2023	Au, J.; Bloom, A. A.; Parazoo, N. C.; Deans, R. M.; Wong, C. Y. S.; Houlton, B. Z.; Magney, T. S.	Forest productivity recovery or collapse? Model‐data integration insights on drought‐induced tipping points	Global Change Biology		1354-1013, 1365-2486	10.1111/gcb.16867	https://onlinelibrary.wiley.com/doi/10.1111/gcb.16867	Abstract More frequent and severe droughts are driving increased forest mortality around the globe. We urgently need to describe and predict how drought affects forest carbon cycling and identify thresholds of environmental stress that trigger ecosystem collapse. Quantifying the effects of drought at an ecosystem level is complex because dynamic climate–plant relationships can cause rapid and/or …	2023-10	2024-04-15 21:50:01	2024-04-15 21:50:01	2024-04-04 07:21:39	5652-5665		19	29		Global Change Biology	Forest productivity recovery or collapse?							en					DOI.org (Crossref)					https://onlinelibrary.wiley.com/doi/pdfdirect/10.1111/gcb.16867
A9KELH45	journalArticle	2023	Bhandary, Subhendu; Deb, Smita; Sharathi Dutta, Partha	Rising temperature drives tipping points in mutualistic networks	Royal Society Open Science		2054-5703	10.1098/rsos.221363	https://royalsocietypublishing.org/doi/10.1098/rsos.221363	The effect of climate warming on species' physiological parameters, including growth rate, mortality rate and handling time, is well established from empirical data. However, with an alarming rise in global temperature more than ever, predicting the interactive influence of these changes on mutualistic communities remains uncertain. Using 139 real plant–pollinator networks sampled across the glob…	2023-02	2024-04-15 21:50:01	2024-04-15 21:50:01	2024-04-04 07:35:18	221363		2	10		R. Soc. open sci.								en					DOI.org (Crossref)					https://www.ncbi.nlm.nih.gov/pmc/articles/PMC9890100/pdf/rsos.221363.pdf
I8P8ZGZJ	journalArticle	2023	Braghiere, Renato K; Fisher, Joshua B; Miner, Kimberley R; Miller, Charles E; Worden, John R; Schimel, David S; Frankenberg, Christian	Tipping point in North American Arctic-Boreal carbon sink persists in new generation Earth system models despite reduced uncertainty	Environmental Research Letters		1748-9326	10.1088/1748-9326/acb226	https://iopscience.iop.org/article/10.1088/1748-9326/acb226	Abstract Estimating the impacts of climate change on the global carbon cycle relies on projections from Earth system models (ESMs). While ESMs currently project large warming in the high northern latitudes, the magnitude and sign of the future carbon balance of Arctic-Boreal ecosystems are highly uncertain. The new generation of increased complexity ESMs in the Intergovernmental Panel on Climate …	2023-02-01	2024-04-15 21:50:01	2024-04-15 21:50:01	2024-04-04 07:40:48	025008		2	18		Environ. Res. Lett.													DOI.org (Crossref)					https://iopscience.iop.org/article/10.1088/1748-9326/acb226/pdf
AGQDEUJ3	journalArticle	2023	Cantin, Guillaume; Delahaye, Benoît; Funatsu, Beatriz M.	On the degradation of forest ecosystems by extreme events: Statistical Model Checking of a hybrid model	Ecological Complexity		1476945X	10.1016/j.ecocom.2023.101039	https://linkinghub.elsevier.com/retrieve/pii/S1476945X23000119		2023-03	2024-04-15 21:50:01	2024-04-15 21:50:01	2024-04-04 08:34:29	101039			53		Ecological Complexity	On the degradation of forest ecosystems by extreme events							en					DOI.org (Crossref)					https://hal.science/hal-04069502/file/statistic-model-checking-EDP-revision.pdf
E3IPTJDE	journalArticle	2023	Clarke, Joseph J; Huntingford, Chris; Ritchie, Paul D L; Cox, Peter M	Seeking more robust early warning signals for climate tipping points: the Ratio of Spectra method (ROSA)	Environmental Research Letters		1748-9326	10.1088/1748-9326/acbc8d	https://iopscience.iop.org/article/10.1088/1748-9326/acbc8d	Abstract Potential tipping points in the Earth System present challenges for society and ecosystems, especially as the global warming thresholds at which these may be triggered remain uncertain. Fortunately, a theory of `critical slowing down' has been developed which could warn of approaching tipping points. Applications of this theory often implicitly assume stationary white-noise forcing, itse…	2023-02-16	2024-04-15 21:50:02	2024-04-15 21:50:02	2024-04-04 08:38:58						Environ. Res. Lett.	Seeking more robust early warning signals for climate tipping points												DOI.org (Crossref)					https://iopscience.iop.org/article/10.1088/1748-9326/acbc8d/pdf
ASAPRPFB	journalArticle	2023	Di Pane, J; Boersma, M; Marques, R; Deschamps, M; Ecker, U; Meunier, C L	Identification of tipping years and shifts in mesozooplankton community structure using multivariate analyses: a long-term study in southern North Sea	ICES Journal of Marine Science		1054-3139, 1095-9289	10.1093/icesjms/fsad071	https://academic.oup.com/icesjms/advance-article/doi/10.1093/icesjms/fsad071/7146850	Abstract Many previous studies on the changes in zooplankton communities considered only subsets of the total community. In this study, we investigated the temporal dynamics of the mesozooplankton community structure, considering all taxa (holo- and meroplankton) sampled over the last five decades at Helgoland Roads. We identified two tipping years. The first one occurred in 1983, which is consis…	2023-04-28	2024-04-15 21:50:02	2024-04-15 21:50:02	2024-04-04 08:57:12	fsad071						Identification of tipping years and shifts in mesozooplankton community structure using multivariate analyses							en					DOI.org (Crossref)					https://academic.oup.com/icesjms/advance-article-pdf/doi/10.1093/icesjms/fsad071/50128593/fsad071.pdf			Ji, Rubao
UEQ5FPG8	journalArticle	2023	Forio, Marie Anne Eurie; Goethals, Peter L. M.; Lock, Koen; Nguyen, Thi Hanh Tien; Damanik-Ambarita, Minar Naomi; Dominguez-Granda, Luis; Thas, Olivier	Determining Tipping Points and Responses of Macroinvertebrate Traits to Abiotic Factors in Support of River Management	Biology		2079-7737	10.3390/biology12040593	https://www.mdpi.com/2079-7737/12/4/593	Although the trait concept is increasingly used in research, quantitative relations that can support in determining ecological tipping points and serve as a basis for environmental standards are lacking. This study determines changes in trait abundance along a gradient of flow velocity, turbidity and elevation, and develops trait–response curves, which facilitate the identification of ecological …	2023-04-13	2024-04-15 21:50:02	2024-04-15 21:50:02	2024-04-04 09:04:05	593		4	12		Biology								en					DOI.org (Crossref)					https://www.mdpi.com/2079-7737/12/4/593/pdf?version=1681384417
A7TPGBQK	journalArticle	2023	Gao, Shike; Yu, Wenwen; Li, Zhen; Zhang, Shuo; Fu, Kang; Wang, Nuo; Gu, Jun	Research progress on habitat connectivity in coastal waters: A review	Ecohydrology		1936-0584, 1936-0592	10.1002/eco.2479	https://onlinelibrary.wiley.com/doi/10.1002/eco.2479	Abstract Ecological connectivity, as a research method related to spatial ecology and conservation biology, has attracted increasing attention from researchers at home and abroad in recent years. Habitat connectivity, as a key link in ecological connectivity, is of great significance to promote coastal ecological restoration and protection. However, there has been less systematic research about h…	2023-04	2024-04-15 21:50:02	2024-04-15 21:50:02	2024-04-04 09:08:30	e2479		3	16		Ecohydrology	Research progress on habitat connectivity in coastal waters							en					DOI.org (Crossref)
98K2HHZE	journalArticle	2023	Heide‐Jørgensen, Mads Peter; Chambault, Philippine; Jansen, Teunis; Gjelstrup, Caroline V. B.; Rosing‐Asvid, Aqqalu; Macrander, Andreas; Víkingsson, Gísli; Zhang, Xiangdong; Andresen, Camilla S.; MacKenzie, Brian R.	A regime shift in the Southeast Greenland marine ecosystem	Global Change Biology		1354-1013, 1365-2486	10.1111/gcb.16494	https://onlinelibrary.wiley.com/doi/10.1111/gcb.16494	Abstract Two major oceanographic changes have recently propagated through several trophic levels in coastal areas of Southeast Greenland (SEG). Firstly, the amount of drift‐ice exported from the Fram Strait and transported with the East Greenland Current (EGC) has decreased significantly over the past two decades, and a main tipping element (summer sea ice) has virtually disappeared since 2003 le…	2023-02	2024-04-15 21:50:02	2024-04-15 21:50:02	2024-04-04 13:15:41	668-685		3	29		Global Change Biology								en					DOI.org (Crossref)					https://backend.orbit.dtu.dk/ws/files/302529741/Global_Change_Biology_2022_Heide_J_rgensen_A_regime_shift_in_the_Southeast_Greenland_marine_ecosystem.pdf
P3N24TNC	journalArticle	2023	Hiddink, J G; Valanko, S; Delargy, A J; van Denderen, P D	Setting thresholds for good ecosystem state in marine seabed systems and beyond	ICES Journal of Marine Science		1054-3139, 1095-9289	10.1093/icesjms/fsad035	https://academic.oup.com/icesjms/article/80/4/698/7070114	Abstract One of the aims of environmental management is to achieve good ecosystem state. Assessing the state needs to be informed by thresholds above which state is defined as “good” for both the quality that defines good state, and the extent of the habitat that needs to be in such a quality. Operationalizing such thresholds has been carried out using a wide variety of approaches, with, often, h…	2023-05-18	2024-04-15 21:50:03	2024-04-15 21:50:03	2024-04-04 13:26:52	698-709		4	80										en					DOI.org (Crossref)					https://academic.oup.com/icesjms/advance-article-pdf/doi/10.1093/icesjms/fsad035/49428149/fsad035.pdf			Browman, Howard
TNCX4TAD	journalArticle	2023	Hillebrand, Helmut; Kuczynski, Lucie; Kunze, Charlotte; Rillo, Marina C.; Dajka, Jan-Claas	Thresholds and tipping points are tempting but not necessarily suitable concepts to address anthropogenic biodiversity change—an intervention	Marine Biodiversity		1867-1616, 1867-1624	10.1007/s12526-023-01342-3	https://link.springer.com/10.1007/s12526-023-01342-3	Abstract Thresholds and tipping points are frequently used concepts to address the risks of global change pressures and their mitigation. It is tempting to also consider them to understand biodiversity change and design measures to ensure biotic integrity. Here, we argue that thresholds and tipping points do not work well in the context of biodiversity change for conceptual, ethical, and empirica…	2023-06	2024-04-15 21:50:03	2024-04-15 21:50:03	2024-04-04 14:00:00	43		3	53		Mar. Biodivers.								en					DOI.org (Crossref)					https://link.springer.com/content/pdf/10.1007/s12526-023-01342-3.pdf
V8CP5U5G	journalArticle	2023	Holme, Petter; Rocha, Juan C.	Networks of climate change: connecting causes and consequences	Applied Network Science		2364-8228	10.1007/s41109-023-00536-9	https://appliednetsci.springeropen.com/articles/10.1007/s41109-023-00536-9	Abstract Understanding the causes and consequences of, and devising countermeasures to, global warming is a profoundly complex problem. Network representations are sometimes the only way forward, and sometimes able to reduce the complexity of the original problem. Networks are both necessary and natural elements of climate science. Furthermore, networks form a mathematical foundation for a multit…	2023-02-06	2024-04-15 21:50:03	2024-04-15 21:50:03	2024-04-04 14:02:47	10		1	8		Appl Netw Sci	Networks of climate change							en					DOI.org (Crossref)					https://appliednetsci.springeropen.com/counter/pdf/10.1007/s41109-023-00536-9
Z5DXJW5J	journalArticle	2023	Johannessen, Ola M.; Shalina, Elena V.	Will the summer sea ice in the Arctic reach a tipping point?	Atmospheric and Oceanic Science Letters		16742834	10.1016/j.aosl.2023.100352	https://linkinghub.elsevier.com/retrieve/pii/S1674283423000272		2023-05	2024-04-15 21:50:03	2024-04-15 21:50:03	2024-04-04 14:13:35	100352		3	16		Atmospheric and Oceanic Science Letters								en					DOI.org (Crossref)
AXKPWCAU	journalArticle	2023	Koch, Franziska; Tietjen, Britta; Tielbörger, Katja; Allhoff, Korinna T.	Livestock management promotes bush encroachment in savanna systems by altering plant–herbivore feedback	Oikos		0030-1299, 1600-0706	10.1111/oik.09462	https://onlinelibrary.wiley.com/doi/10.1111/oik.09462	Savannas are characterized by the coexistence of two contrasting plant life‐forms: woody and herbaceous vegetation. During the last decades, there has been a global trend of an increase in woody cover and the spread of shrubs and trees into areas that were previously dominated by grasses. This process, termed bush encroachment, is associated with severe losses of ecosystem functions and typically…	2023-03	2024-04-15 21:50:03	2024-04-15 21:50:03	2024-04-04 14:30:32	e09462		3	2023		Oikos								en					DOI.org (Crossref)
TMAF88K4	journalArticle	2023	McPherson, Guy R.; Sirmacek, Beril Kallfelz; Massa, James R.; Kallfelz, William; Vinuesa, Ricardo	The commonly overlooked environmental tipping points	Results in Engineering		25901230	10.1016/j.rineng.2023.101118	https://linkinghub.elsevier.com/retrieve/pii/S2590123023002451		2023-06	2024-04-15 21:50:03	2024-04-15 21:50:03	2024-04-04 17:56:37	101118			18		Results in Engineering								en					DOI.org (Crossref)
9R8HLV7Y	journalArticle	2023	Meireles, Ricardo C.; Lopes, Leonardo E.; Brito, Gustavo R.; Solar, Ricardo	The future of suitable habitats of an endangered Neotropical grassland bird: A path to extinction?	Ecology and Evolution		2045-7758, 2045-7758	10.1002/ece3.9802	https://onlinelibrary.wiley.com/doi/10.1002/ece3.9802	Abstract Global changes increasingly worry researchers and policymakers and may have irreversible impacts on Earth's biodiversity. Similar to other phytophysiognomies, natural grasslands suffer from the effects of land use changes and rising temperatures, threatening animal and plant communities. Birds, being very sensitive to these changes, are widely studied and fundamental to understand the dy…	2023-02	2024-04-15 21:50:04	2024-04-15 21:50:04	2024-04-04 18:02:30	e9802		2	13		Ecology and Evolution	The future of suitable habitats of an endangered Neotropical grassland bird							en					DOI.org (Crossref)					https://onlinelibrary.wiley.com/doi/pdfdirect/10.1002/ece3.9802
5CY9EL7K	journalArticle	2023	Newton, Brandi; Spence, Christopher	JAMES BUTTLE REVIEW: A resilience framework for physical hydrology	Hydrological Processes		0885-6087, 1099-1085	10.1002/hyp.14926	https://onlinelibrary.wiley.com/doi/10.1002/hyp.14926	Abstract Hydrological systems across the globe are increasingly subjected to pressures from a warming climate and anthropogenic disturbance. Responses to stress can be nonlinear and variable; therefore, it is imperative to improve understanding of resilience and tipping points of these systems. Previous applications of resilience concepts to physical hydrology have been disconnected, and an incre…	2023-07	2024-04-15 21:50:04	2024-04-15 21:50:04	2024-04-04 18:18:47	e14926		7	37		Hydrological Processes	JAMES BUTTLE REVIEW							en					DOI.org (Crossref)
CCUE6KMF	journalArticle	2023	Palacín, Carlos; Farias, Irene; Alonso, Juan Carlos	Detailed mapping of protected species distribution, an essential tool for renewable energy planning in agroecosystems	Biological Conservation		00063207	10.1016/j.biocon.2022.109857	https://linkinghub.elsevier.com/retrieve/pii/S0006320722004104		2023-01	2024-04-15 21:50:04	2024-04-15 21:50:04	2024-04-04 18:24:24	109857			277		Biological Conservation								en					DOI.org (Crossref)					https://digital.csic.es/bitstream/10261/303011/1/Carlos_JC_Detailed.pdf
G8HEC25M	journalArticle	2023	Rao, Mukund Palat; Davi, Nicole K.; Magney, Troy S.; Andreu-Hayles, Laia; Nachin, Baatarbileg; Suran, Byambagerel; Varuolo-Clarke, Arianna M.; Cook, Benjamin I.; D’Arrigo, Rosanne D.; Pederson, Neil; Odrentsen, Lkhagvajargal; Rodríguez-Catón, Milagros; Leland, Caroline; Burentogtokh, Jargalan; Gardner, William R. M.; Griffin, Kevin L.	Approaching a thermal tipping point in the Eurasian boreal forest at its southern margin	Communications Earth & Environment		2662-4435	10.1038/s43247-023-00910-6	https://www.nature.com/articles/s43247-023-00910-6	Abstract Climate change is increasing the intensity and frequency of extreme heat events. Ecological responses to extreme heat will depend on vegetation physiology and thermal tolerance. Here we report that Larix sibirica , a foundation species across boreal Eurasia, is vulnerable to extreme heat at its southern range margin due to its low thermal tolerance (T crit of photosynthesis: ~ 37–48 °C).…	2023-07-10	2024-04-15 21:50:04	2024-04-15 21:50:04	2024-04-04 18:35:37	247		1	4		Commun Earth Environ								en					DOI.org (Crossref)					https://www.nature.com/articles/s43247-023-00910-6.pdf
M7XH44DF	journalArticle	2023	Restrepo‐Coupe, Natalia; O’Donnell Christoffersen, Bradley; Longo, Marcos; Alves, Luciana F.; Campos, Kleber Silva; Da Araujo, Alessandro C.; De Oliveira, Raimundo C.; Prohaska, Neill; Da Silva, Rodrigo; Tapajos, Raphael; Wiedemann, Kenia T.; Wofsy, Steven C.; Saleska, Scott R.	Asymmetric response of Amazon forest water and energy fluxes to wet and dry hydrological extremes reveals onset of a local drought‐induced tipping point	Global Change Biology		1354-1013, 1365-2486	10.1111/gcb.16933	https://onlinelibrary.wiley.com/doi/10.1111/gcb.16933	Abstract Understanding the effects of intensification of Amazon basin hydrological cycling—manifest as increasingly frequent floods and droughts—on water and energy cycles of tropical forests is essential to meeting the challenge of predicting ecosystem responses to climate change, including forest “tipping points”. Here, we investigated the impacts of hydrological extremes on forest function usi…	2023-11	2024-04-15 21:50:04	2024-04-15 21:50:04	2024-04-04 21:49:25	6077-6092		21	29		Global Change Biology								en					DOI.org (Crossref)					https://escholarship.org/content/qt6jt3s1nt/qt6jt3s1nt.pdf?t=s1n8ce
K2TD2K68	journalArticle	2023	Rolando, J. L.; Hodges, M.; Garcia, K. D.; Krueger, G.; Williams, N.; Carr, J.; Robinson, J.; George, A.; Morris, J.; Kostka, J. E.	Restoration and resilience to sea level rise of a salt marsh affected by dieback events	Ecosphere		2150-8925, 2150-8925	10.1002/ecs2.4467	https://esajournals.onlinelibrary.wiley.com/doi/10.1002/ecs2.4467	Abstract The frequency of salt marsh dieback events has increased over the last 25 years with unknown consequences to the resilience of the ecosystem to accelerated sea level rise (SLR). Salt marsh ecosystems impacted by sudden vegetation dieback events were previously thought to recover naturally within a few months to years. In this study, we used a 13‐year collection of remotely sensed imagery…	2023-04	2024-04-15 21:50:05	2024-04-15 21:50:05	2024-04-05 07:43:15	e4467		4	14		Ecosphere								en					DOI.org (Crossref)
3U6KRRRP	journalArticle	2023	Saade, Camille; Fronhofer, Emanuel A.; Pichon, Benoît; Kéfi, Sonia	Landscape Structure Affects Metapopulation-Scale Tipping Points	The American Naturalist		0003-0147, 1537-5323	10.1086/724550	https://www.journals.uchicago.edu/doi/10.1086/724550		2023-07-01	2024-04-15 21:50:05	2024-04-15 21:50:05	2024-04-05 07:55:59	E17-E30		1	202		The American Naturalist								en					DOI.org (Crossref)					https://hal.umontpellier.fr/hal-03871625/file/2021.11.19.469221v1.full.pdf
BXBHYDFA	journalArticle	2023	Summers, Paul T.; Elsworth, Cooper W.; Dow, Christine F.; Suckale, Jenny	Migration of the Shear Margins at Thwaites Glacier: Dependence on Basal Conditions and Testability Against Field Data	Journal of Geophysical Research: Earth Surface		2169-9003, 2169-9011	10.1029/2022JF006958	https://agupubs.onlinelibrary.wiley.com/doi/10.1029/2022JF006958	Abstract Projections of global sea level depend sensitively on whether Thwaites Glacier, Antarctica, will continue to lose ice rapidly. Prior studies have focused primarily on understanding the evolution of ice velocity and whether the reverse‐sloping bed at Thwaites Glacier could drive irreversible retreat. However, the overall ice flux to the ocean and the possibility of irreversible retreat de…	2023-03	2024-04-15 21:50:05	2024-04-15 21:50:05	2024-04-05 08:01:54	e2022JF006958		3	128		JGR Earth Surface	Migration of the Shear Margins at Thwaites Glacier							en					DOI.org (Crossref)
SCT7EU4B	journalArticle	2023	Thom, Dominik	Natural disturbances as drivers of tipping points in forest ecosystems under climate change – implications for adaptive management	Forestry		0015-752X, 1464-3626	10.1093/forestry/cpad011	https://academic.oup.com/forestry/article/96/3/305/7076643	Abstract As climate continues to change, disturbances may increasingly navigate forest ecosystems towards tipping points, causing irreversible state shifts and a loss of biodiversity and ecosystem services. In this review, I elaborate the Special Issue topic ‘Natural disturbances as tipping points of forest ecosystems under climate change’ featured by Forestry and suggest a suit of adaptive measu…	2023-05-05	2024-04-15 21:50:05	2024-04-15 21:50:05	2024-04-05 08:13:41	305-315		3	96										en					DOI.org (Crossref)					https://academic.oup.com/forestry/article-pdf/96/3/305/50206261/cpad011.pdf			Fassnacht, Fabian
PDC6WK9E	journalArticle	2023	Trifilò, Patrizia; Abate, Elisa; Petruzzellis, Francesco; Azzarà, Maria; Nardini, Andrea	Critical water contents at leaf, stem and root level leading to irreversible drought‐induced damage in two woody and one herbaceous species	Plant, Cell & Environment		0140-7791, 1365-3040	10.1111/pce.14469	https://onlinelibrary.wiley.com/doi/10.1111/pce.14469	Abstract Plant water content is a simple and promising parameter for monitoring drought‐driven plant mortality risk. However, critical water content thresholds leading to cell damage and plant failure are still unknown. Moreover, it is unclear whether whole‐plant or a specific organ water content is the most reliable indicator of mortality risk. We assessed differences in dehydration thresholds i…	2023-01	2024-04-15 21:50:05	2024-04-15 21:50:05	2024-04-05 08:21:38	119-132		1	46		Plant Cell & Environment								en					DOI.org (Crossref)
43N9SVCN	journalArticle	2023	Wills, Timothy J.; Retallick, Richard W.R.; Greet, Joe; Bennett, Ami	Browsing by non-native invasive sambar deer dramatically impacts forest structure	Forest Ecology and Management		03781127	10.1016/j.foreco.2023.121153	https://linkinghub.elsevier.com/retrieve/pii/S0378112723003870		2023-09	2024-04-15 21:50:05	2024-04-15 21:50:05	2024-04-05 08:25:30	121153			543		Forest Ecology and Management								en					DOI.org (Crossref)
FSWK2P7I	journalArticle	2019	Latty, Tanya; Dakos, Vasilis	The risk of threshold responses, tipping points, and cascading failures in pollination systems	Biodiversity and Conservation		0960-3115, 1572-9710	10.1007/s10531-019-01844-2	http://link.springer.com/10.1007/s10531-019-01844-2		2019-11	2024-04-15 21:50:06	2024-04-15 21:50:06	2024-04-07 12:15:22	3389-3406		13	28		Biodivers Conserv								en					DOI.org (Crossref)					https://hal.archives-ouvertes.fr/hal-02321887/file/18_July_2019_nonlinear_pollination%20minor%20revisionsTL.pdf
FQPB3VKM	journalArticle	2013	Sirota, Jennie; Baiser, Benjamin; Gotelli, Nicholas J.; Ellison, Aaron M.	Organic-matter loading determines regime shifts and alternative states in an aquatic ecosystem	Proceedings of the National Academy of Sciences		0027-8424, 1091-6490	10.1073/pnas.1221037110	https://pnas.org/doi/full/10.1073/pnas.1221037110	Slow changes in underlying state variables can lead to “tipping points,” rapid transitions between alternative states (“regime shifts”) in a wide range of complex systems. Tipping points and regime shifts routinely are documented retrospectively in long time series of observational data. Experimental induction of tipping points and regime shifts is rare, but could lead to new methods for detectin…	2013-05-07	2024-04-15 21:50:06	2024-04-15 21:50:06	2024-04-07 12:25:09	7742-7747		19	110		Proc. Natl. Acad. Sci. U.S.A.								en					DOI.org (Crossref)					https://europepmc.org/articles/pmc3651476?pdf=render
K5UJXWWV	journalArticle	2018	Wilk, Paweł; Orlińska-Woźniak, Paulina; Gębala, Joanna	The river absorption capacity determination as a tool to evaluate state of surface water	Hydrology and Earth System Sciences		1607-7938	10.5194/hess-22-1033-2018	https://hess.copernicus.org/articles/22/1033/2018/	Abstract. In order to complete a thorough and systematic assessment of water quality, it is useful to measure the absorption capacity of a river. Absorption capacity is understood as a pollution load introduced into river water that will not cause permanent and irreversible changes in the aquatic ecosystem and will not cause a change in the classification of water quality in the river profile. In…	2018-02-07	2024-04-15 21:50:06	2024-04-15 21:50:06	2024-04-07 12:29:40	1033-1050		2	22		Hydrol. Earth Syst. Sci.								en					DOI.org (Crossref)					https://www.hydrol-earth-syst-sci.net/22/1033/2018/hess-22-1033-2018.pdf
3YT2XW43	journalArticle	2019	Nijp, Jelmer J.; Temme, Arnaud J.A.M.; Van Voorn, George A.K.; Kooistra, Lammert; Hengeveld, Geerten M.; Soons, Merel B.; Teuling, Adriaan J.; Wallinga, Jakob	Spatial early warning signals for impending regime shifts: A practical framework for application in real‐world landscapes	Global Change Biology		1354-1013, 1365-2486	10.1111/gcb.14591	https://onlinelibrary.wiley.com/doi/10.1111/gcb.14591	Abstract Prediction of ecosystem response to global environmental change is a pressing scientific challenge of major societal relevance. Many ecosystems display nonlinear responses to environmental change, and may even undergo practically irreversible ‘regime shifts’ that initiate ecosystem collapse. Recently, early warning signals based on spatiotemporal metrics have been proposed for the identi…	2019-06	2024-04-15 21:50:06	2024-04-15 21:50:06	2024-04-07 12:33:18	1905-1921		6	25		Global Change Biology	Spatial early warning signals for impending regime shifts							en					DOI.org (Crossref)					https://onlinelibrary.wiley.com/doi/pdfdirect/10.1111/gcb.14591
3X6R3IMR	journalArticle	2020	Lenton, Timothy M.	Tipping positive change	Philosophical Transactions of the Royal Society B: Biological Sciences		0962-8436, 1471-2970	10.1098/rstb.2019.0123	https://royalsocietypublishing.org/doi/10.1098/rstb.2019.0123	Tipping points exist in social, ecological and climate systems and those systems are increasingly causally intertwined in the Anthropocene. Climate change and biosphere degradation have advanced to the point where we are already triggering damaging environmental tipping points, and to avoid worse ones ahead will require finding and triggering positive tipping points towards sustainability in coup…	2020-03-16	2024-04-15 21:50:06	2024-04-15 21:50:06	2024-04-07 12:40:11	20190123		1794	375		Phil. Trans. R. Soc. B								en					DOI.org (Crossref)					https://www.ncbi.nlm.nih.gov/pmc/articles/PMC7017777/pdf/rstb20190123.pdf
LVIM64SR	journalArticle	2019	Jiang, Junjie; Hastings, Alan; Lai, Ying-Cheng	Harnessing tipping points in complex ecological networks	Journal of The Royal Society Interface		1742-5689, 1742-5662	10.1098/rsif.2019.0345	https://royalsocietypublishing.org/doi/10.1098/rsif.2019.0345	Complex and nonlinear ecological networks can exhibit a tipping point at which a transition to a global extinction state occurs. Using real-world mutualistic networks of pollinators and plants as prototypical systems and taking into account biological constraints, we develop an ecologically feasible strategy to manage/control the tipping point by maintaining the abundance of a particular pollinat…	2019-09	2024-04-15 21:50:07	2024-04-15 21:50:07	2024-04-07 12:42:46	20190345		158	16		J. R. Soc. Interface.								en					DOI.org (Crossref)					https://www.ncbi.nlm.nih.gov/pmc/articles/PMC6769319/pdf/rsif20190345.pdf
EKXEREI7	journalArticle	2021	Chaparro Pedraza, P. Catalina; Matthews, Blake; De Meester, Luc; Dakos, Vasilis	Adaptive Evolution Can Both Prevent Ecosystem Collapse and Delay Ecosystem Recovery	The American Naturalist		0003-0147, 1537-5323	10.1086/716929	https://www.journals.uchicago.edu/doi/10.1086/716929		2021-12-01	2024-04-15 21:50:07	2024-04-15 21:50:07	2024-04-07 12:47:14	E185-E197		6	198		The American Naturalist								en					DOI.org (Crossref)					https://www.dora.lib4ri.ch/eawag/islandora/object/eawag%3A23870/datastream/PDF/Chaparro_Pedraza-2021-Adaptive_evolution_can_both_prevent-%28published_version%29.pdf
BEV7IJKG	journalArticle	2018	Huang, Heng; Zinnert, Julie C.; Wood, Lauren K.; Young, Donald R.; D'Odorico, Paolo	Non-linear shift from grassland to shrubland in temperate barrier islands	Ecology		1939-9170	10.1002/ecy.2383	https://onlinelibrary.wiley.com/doi/abs/10.1002/ecy.2383	Woody plant encroachment into grasslands is a major land cover change taking place in many regions of the world, including arctic, alpine and desert ecosystems. This change in plant dominance is also affecting coastal ecosystems, including barrier islands, which are known for being vulnerable to the effects of climate change. In the last century, the woody plant species Morella cerifera L. (Myric…	2018	2024-04-15 21:50:07	2024-04-15 21:50:07	2024-04-07 12:51:00	1671-1681		7	99										en					Wiley Online Library				;	https://escholarship.org/content/qt9cv689r2/qt9cv689r2.pdf?t=pew03j; https://esajournals.onlinelibrary.wiley.com/doi/abs/10.1002/ecy.2383	climate change; alternative stable states; resilience; regime shifts; ecosystem stability; shrub encroachment; cold intolerance; Morella cerifera; vegetation-microclimate feedback
NM7QIHWC	journalArticle	2011	Bridgewater, Peter; Higgs, Eric S; Hobbs, Richard J; Jackson, Stephen T	Engaging with novel ecosystems	Frontiers in Ecology and the Environment		1540-9309	10.1890/1540-9295-9.8.423	https://onlinelibrary.wiley.com/doi/abs/10.1890/1540-9295-9.8.423		2011	2024-04-15 21:50:07	2024-04-15 21:50:07	2024-04-07 12:59:32	423-423		8	9										en					Wiley Online Library				;	https://onlinelibrary.wiley.com/doi/pdfdirect/10.1890/1540-9295-9.8.423; https://esajournals.onlinelibrary.wiley.com/doi/10.1890/1540-9295-9.8.423
HMNU24ST	journalArticle	2020	Boulton, Chris A.; Ritchie, Paul D. L.; Lenton, Timothy M.	Abrupt changes in Great Britain vegetation carbon projected under climate change	Global Change Biology		1354-1013, 1365-2486	10.1111/gcb.15144	https://onlinelibrary.wiley.com/doi/10.1111/gcb.15144	Abstract Past abrupt ‘regime shifts’ have been observed in a range of ecosystems due to various forcing factors. Large‐scale abrupt shifts are projected for some terrestrial ecosystems under climate change, particularly in tropical and high‐latitude regions. However, there is very little high‐resolution modelling of smaller‐scale future projected abrupt shifts in ecosystems, and relatively less f…	2020-08	2024-04-15 21:50:07	2024-04-15 21:50:07	2024-04-07 13:02:21	4436-4448		8	26		Global Change Biology								en					DOI.org (Crossref)
6UL5BGXR	bookSection	2018	Brook, Barry W.; Ellis, Erle C.; Buettel, Jessie C.	What is the evidence for planetary tipping points?	Effective Conservation Science: Data Not Dogma				https://academic.oup.com/book/26688/chapter/195480387	This chapter critically evaluates the likelihood that planet Earth will cross one or more global environmental tipping points, resulting in a degraded state that would be difficult to reverse. Ecological tipping points occur when components of a system change rapidly due an initial forcing that is amplified by positive feedbacks, resulting in a regime shift. The chapter examines the evidence in s…	2018	2024-04-15 21:50:07	2024-04-15 21:50:07	2024-04-07 13:16:23	51-57			1								Oxford University Press		en					DOI.org (Crossref)								Kareiva, Peter; Marvier, Michelle; Silliman, Brian
HDSB8436	journalArticle	2009	Eisenman, I.; Wettlaufer, J. S.	Nonlinear threshold behavior during the loss of Arctic sea ice	Proceedings of the National Academy of Sciences			10.1073/pnas.0806887106	https://www.pnas.org/doi/10.1073/pnas.0806887106	In light of the rapid recent retreat of Arctic sea ice, a number of studies have discussed the possibility of a critical threshold (or “tipping point”) beyond which the ice–albedo feedback causes the ice cover to melt away in an irreversible process. The focus has typically been centered on the annual minimum (September) ice cover, which is often seen as particularly susceptible to destabilizatio…	2009-01-06	2024-04-15 21:50:08	2024-04-15 21:50:08	2024-04-07 13:25:44	28-32		1	106															pnas.org (Atypon)					https://www.pnas.org/doi/pdf/10.1073/pnas.0806887106
3DDVTZ3B	journalArticle	2015	Eslami-Andergoli, L.; Dale, P. E. R.; Knight, J. M.; McCallum, H.	Approaching tipping points: a focussed review of indicators and relevance to managing intertidal ecosystems	Wetlands Ecology and Management		0923-4861, 1572-9834	10.1007/s11273-014-9352-8	http://link.springer.com/10.1007/s11273-014-9352-8		2015-10	2024-04-15 21:50:08	2024-04-15 21:50:08	2024-04-07 13:27:16	791-802		5	23		Wetlands Ecol Manage	Approaching tipping points							en					DOI.org (Crossref)					https://research-repository.griffith.edu.au/bitstream/10072/63927/1/97631_1.pdf
FA27R7KE	journalArticle	2014	Gaertner, Mirijam; Biggs, Reinette; Te Beest, Mariska; Hui, Cang; Molofsky, Jane; Richardson, David M.	Invasive plants as drivers of regime shifts: identifying high‐priority invaders that alter feedback relationships	Diversity and Distributions		1366-9516, 1472-4642	10.1111/ddi.12182	https://onlinelibrary.wiley.com/doi/10.1111/ddi.12182	Abstract Aim A major challenge for invasion ecology is to identify high‐impact invaders to guide prioritization of management interventions. We argue that species with the potential to cause regime shifts (altered states of ecosystem structure and function that are difficult or impossible to reverse) should be prioritized. These are species that modify ecosystems in ways that enhance their own pe…	2014-07	2024-04-15 21:50:08	2024-04-15 21:50:08	2024-04-07 13:29:09	733-744		7	20		Diversity and Distributions	Invasive plants as drivers of regime shifts							en					DOI.org (Crossref)								Kühn, Ingolf
72MKZMI8	journalArticle	2013	Price, David T.; Alfaro, R.I.; Brown, K.J.; Flannigan, M.D.; Fleming, R.A.; Hogg, E.H.; Girardin, M.P.; Lakusta, T.; Johnston, M.; McKenney, D.W.; Pedlar, J.H.; Stratton, T.; Sturrock, R.N.; Thompson, I.D.; Trofymow, J.A.; Venier, L.A.	Anticipating the consequences of climate change for Canada’s boreal forest ecosystems	Environmental Reviews		1181-8700, 1208-6053	10.1139/er-2013-0042	http://www.nrcresearchpress.com/doi/10.1139/er-2013-0042	Canadian boreal woodlands and forests cover approximately 3.09 × 10 6 km 2 , located within a larger boreal zone characterized by cool summers and long cold winters. Warming since the 1850s, increases in annual mean temperature of at least 2 °C between 2000 and 2050 are highly probable. Annual mean temperatures across the Canadian boreal zone could be 4–5 °C warmer than today’s by 2100. All aspec…	2013-12	2024-04-15 21:50:08	2024-04-15 21:50:08	2024-04-07 13:33:17	322-365		4	21		Environ. Rev.								en					DOI.org (Crossref)
PG2FXFWD	journalArticle	2017	Howison, Ruth A.; Olff, Han; van de Koppel, Johan; Smit, Christian	Biotically driven vegetation mosaics in grazing ecosystems: the battle between bioturbation and biocompaction	Ecological Monographs		1557-7015	10.1002/ecm.1259	https://onlinelibrary.wiley.com/doi/abs/10.1002/ecm.1259	Grazing ecosystems ranging from the Arctic tundra to tropical savannas are often characterized by small-scale mosaics of herbivore-preferred and herbivore-avoided patches, promoting plant biodiversity and resilience. The three leading explanations for bistable patchiness in grazed ecosystems are (1) herbivore-driven nutrient cycling, (2) plant-growth–water-infiltration feedback under aridity, and…	2017	2024-04-15 21:50:08	2024-04-15 21:50:08	2024-04-07	363-378		3	87			Biotically driven vegetation mosaics in grazing ecosystems							en					Wiley Online Library				;	https://www.vliz.be/imisdocs/publications/06/305406.pdf; https://esajournals.onlinelibrary.wiley.com/doi/10.1002/ecm.1259	nutrient availability; compaction; abiotic stress; bioturbation; bistable states; ecosystem engineering; grazed ecosystems; patch conversion; soil amelioration; water infiltration
7AL9M89B	journalArticle	2015	Wiesmeier, Martin; Munro, Sam; Barthold, Frauke; Steffens, Markus; Schad, Peter; Kögel‐Knabner, Ingrid	Carbon storage capacity of semi‐arid grassland soils and sequestration potentials in northern China	Global Change Biology		1354-1013, 1365-2486	10.1111/gcb.12957	https://onlinelibrary.wiley.com/doi/10.1111/gcb.12957	Abstract Organic carbon ( OC ) sequestration in degraded semi‐arid environments by improved soil management is assumed to contribute substantially to climate change mitigation. However, information about the soil organic carbon ( SOC ) sequestration potential in steppe soils and their current saturation status remains unknown. In this study, we estimated the OC storage capacity of semi‐arid grass…	2015-10	2024-04-15 21:50:09	2024-04-15 21:50:09	2024-04-07	3836-3845		10	21		Global Change Biology								en					DOI.org (Crossref)
42943AY5	journalArticle	2016	Matern, Katrin; Mansfeldt, Tim	Chromium Release from a COPR-Contaminated Soil at Varying Water Content and Redox Conditions	Journal of Environmental Quality		0047-2425	10.2134/jeq2015.10.0506		Many soils in the region of Kanpur, North India, are heavily affected by the leather industry and its upstream supplier sector, as indicated by elevated chromium (Cr) contents. Under reducing conditions-for instance, at water saturation after monsoon rain or flood irrigation-the dynamic and species distribution of Cr may be affected due to changes in redox potential (E). In this study, the influe…	2016-07	2024-04-15 21:50:09	2024-04-15 21:50:09		1259-1267		4	45		J Environ Qual								eng					PubMed					http://www.ncbi.nlm.nih.gov/pubmed/27380074	Water; Soil Pollutants; Chromium; Oxidation-Reduction; Soil
A7HYW3MT	journalArticle	2012	Turnbull, L.; Wilcox, B. P.; Belnap, J.; Ravi, S.; D'Odorico, P.; Childers, D.; Gwenzi, W.; Okin, G.; Wainwright, J.; Caylor, K. K.; Sankey, T.	Understanding the role of ecohydrological feedbacks in ecosystem state change in drylands	Ecohydrology		1936-0584, 1936-0592	10.1002/eco.265	https://onlinelibrary.wiley.com/doi/10.1002/eco.265	ABSTRACT Ecohydrological feedbacks are likely to be critical for understanding the mechanisms by which changes in exogenous forces result in ecosystem state change. We propose that in drylands, the dynamics of ecosystem state change are determined by changes in the type (stabilizing vs amplifying) and strength of ecohydrological feedbacks following a change in exogenous forces. Using a selection …	2012-03	2024-04-15 21:50:09	2024-04-15 21:50:09	2024-04-07	174-183		2	5		Ecohydrology								en					DOI.org (Crossref)
T3UQC2EX	journalArticle	2012	Ochoa, Cuauhtemoc Franco; Baldwin, Edgar Mendoza; Casarín, Rodolfo Silva; Martínez, Gabriel Ruiz	Hydro‐morphologic Revision of the Cuautla Channel at Nayarit, Mexico	CLEAN – Soil, Air, Water		1863-0650, 1863-0669	10.1002/clen.201100680	https://onlinelibrary.wiley.com/doi/10.1002/clen.201100680	Abstract Pollution, habitat modification, and species migration are some of the results of human activities on natural environments which can be mitigated or compensated with proper planning. Irresponsibility or ignorance in planning coastal projects too often produces damage to natural systems which can be unpredictable and sometimes irrevocable. The specific site analyzed in this paper is the C…	2012-09	2024-04-15 21:50:09	2024-04-15 21:50:09	2024-04-07	920-925		9	40		CLEAN Soil Air Water								en					DOI.org (Crossref)
2FZNM6KV	journalArticle	2022	Tan, Yong-Hao; Poong, Sze-Wan; Yang, Cing-Han; Lim, Phaik-Eem; John, Beardall; Pai, Tun-Wen; Phang, Siew-Moi	Transcriptomic analysis reveals distinct mechanisms of adaptation of a polar picophytoplankter under ocean acidification conditions	Marine Environmental Research		01411136	10.1016/j.marenvres.2022.105782	https://linkinghub.elsevier.com/retrieve/pii/S0141113622002276		2022-12	2024-04-15 21:50:09	2024-04-15 21:50:09	2024-04-07	105782			182		Marine Environmental Research								en					DOI.org (Crossref)
CNFMJ7TP	journalArticle	2021	Yiou, Pascal; Viovy, Nicolas	Modelling forest ruin due to climate hazards	Earth System Dynamics		2190-4987	10.5194/esd-12-997-2021	https://esd.copernicus.org/articles/12/997/2021/	Abstract. Estimating the risk of forest collapse due to extreme climate events is one of the challenges of adapting to climate change. We adapt a concept from ruin theory, which is widely used in econometrics and the insurance industry, to design a growth–ruin model for trees which accounts for climate hazards that can jeopardize tree growth. This model is an elaboration of a classical Cramer–Lun…	2021-09-21	2024-04-15 21:50:09	2024-04-15 21:50:09	2024-04-07 21:02:22	997-1013		3	12		Earth Syst. Dynam.								en					DOI.org (Crossref)					https://esd.copernicus.org/articles/12/997/2021/esd-12-997-2021.pdf
9ACZ3AP7	journalArticle	2009	Ursino, Nadia	Above and below ground biomass patterns in arid lands	Ecological Modelling		03043800	10.1016/j.ecolmodel.2009.02.023	https://linkinghub.elsevier.com/retrieve/pii/S0304380009001549		2009-06	2024-04-15 21:50:10	2024-04-15 21:50:10	2024-04-07 21:08:40	1411-1418		11	220		Ecological Modelling								en					DOI.org (Crossref)
IISFX9DA	journalArticle	2021	Ciemer, Catrin; Winkelmann, Ricarda; Kurths, Jürgen; Boers, Niklas	Impact of an AMOC weakening on the stability of the southern Amazon rainforest	The European Physical Journal Special Topics		1951-6355, 1951-6401	10.1140/epjs/s11734-021-00186-x	https://link.springer.com/10.1140/epjs/s11734-021-00186-x	Abstract The Atlantic Meridional Overturning Circulation (AMOC) and the Amazon rainforest are potential tipping elements of the Earth system, i.e., they may respond with abrupt and potentially irreversible state transitions to a gradual change in forcing once a critical forcing threshold is crossed. With progressing global warming, it becomes more likely that the Amazon will reach such a critical…	2021-10	2024-04-15 21:50:10	2024-04-15 21:50:10	2024-04-07 21:12:32	3065-3073		14-15	230		Eur. Phys. J. Spec. Top.								en					DOI.org (Crossref)					https://link.springer.com/content/pdf/10.1140/epjs/s11734-021-00186-x.pdf
QNDMC229	journalArticle	2023	Nel, Werner; Hedding, David W.; Rudolph, Elizabeth M.	The sub-Antarctic islands are increasingly warming in the 21st century	Antarctic Science		0954-1020, 1365-2079	10.1017/S0954102023000056	https://www.cambridge.org/core/product/identifier/S0954102023000056/type/journal_article		2023-04	2024-04-15 21:50:10	2024-04-15 21:50:10	2024-04-07 21:22:45	124-126		2	35		Antarctic Science								en					DOI.org (Crossref)					https://www.cambridge.org/core/services/aop-cambridge-core/content/view/121F394E31FE9A62FEA84DEAB877808D/S0954102023000056a.pdf/div-class-title-the-sub-antarctic-islands-are-increasingly-warming-in-the-21st-century-div.pdf
EF4IS9BW	journalArticle	2009	Kaufman, Darrell S.; Schneider, David P.; McKay, Nicholas P.; Ammann, Caspar M.; Bradley, Raymond S.; Briffa, Keith R.; Miller, Gifford H.; Otto-Bliesner, Bette L.; Overpeck, Jonathan T.; Vinther, Bo M.; Arctic Lakes 2k Project Members; Abbott, M.; Axford, Y.; Bird, B.; Birks, H. J. B.; Bjune, A. E.; Briner, J.; Cook, T.; Chipman, M.; Francus, P.; Gajewski, K.; Geirsdóttir, Á.; Hu, F. S.; Kutchko…	Recent Warming Reverses Long-Term Arctic Cooling	Science		0036-8075, 1095-9203	10.1126/science.1173983	https://www.science.org/doi/10.1126/science.1173983	Climate Reversal The climate and environment of the Arctic have changed drastically over the short course of modern observation. Kaufman et al. (p. 1236 ) synthesized 2000 years of proxy data from lakes above 60° N latitude with complementary ice core and tree ring records, to create a paleoclimate reconstruction for the Arctic with a 10-year resolution. A gradual cooling trend at the start of th…	2009-09-04	2024-04-15 21:50:10	2024-04-15 21:50:10	2024-04-15 11:19:19	1236-1239		5945	325		Science								en					DOI.org (Crossref)					https://www.geo.umass.edu/climate/papers2/Kaufman2009a.pdf
24BGIATR	journalArticle	2023	Sunny, Eros M.; Balakrishnan, Janaki; Kurths, Jürgen	Predicting climatic tipping points	Chaos: An Interdisciplinary Journal of Nonlinear Science		1054-1500, 1089-7682	10.1063/5.0135266	https://pubs.aip.org/cha/article/33/2/021101/2875964/Predicting-climatic-tipping-points	Increased levels of greenhouse gases in the atmosphere, especially carbon dioxide, are leading contributors to a significant increase in the global temperature, and the consequent global climatic changes are more noticeable in recent years than in the past. A persistent increased growth of such gases might lead to an irreversible transition or tipping of the Earth’s climatic system to a new dynam…	2023-02-01	2024-04-15 21:50:10	2024-04-15 21:50:10	2024-04-15 11:21:53	021101		2	33										en					DOI.org (Crossref)					https://publications.pik-potsdam.de/pubman/item/item_29110_1/component/file_29125/29110oa.pdf
U9NEL6KF	journalArticle	2021	Milner, Alice M.; Baird, Andy J.; Green, Sophie M.; Swindles, Graeme T.; Young, Dylan M.; Sanderson, Nicole K.; Timmins, Madeleine S. I.; Gałka, Mariusz	A regime shift from erosion to carbon accumulation in a temperate northern peatland	Journal of Ecology		0022-0477, 1365-2745	10.1111/1365-2745.13453	https://besjournals.onlinelibrary.wiley.com/doi/10.1111/1365-2745.13453	Abstract Peatlands are globally important ecosystems but many are degraded and some are eroding. However, some degraded peatlands are undergoing apparently spontaneous recovery, with switches from erosion to renewed carbon accumulation—a type of ecological regime shift. We used a palaeoecological approach to investigate and help understand such a switch in a blanket peatland in North Wales, UK. O…	2021-01	2024-04-16 11:22:41	2024-04-16 11:22:41	2024-04-16 11:22:41	125-138		1	109		Journal of Ecology								en					DOI.org (Crossref)				C:\Users\lorin\Zotero\storage\3EI4X4YM\Milner et al. - 2021 - A regime shift from erosion to carbon accumulation.pdf				De Lafontaine, Guillaume
[truncated: 37 more columns]
